# Supplementary material for: Spatial distribution of intangible cultural heritage resources in China and its influencing factors
Source: Sci Rep. 2024 Feb 29;14:4960. doi: 10.1038/s41598-024-55454-2 (PMC10902377; doi:10.1038/s41598-024-55454-2)
Supplement: Supplementary file 1 — Supplementary Information. [file 41598_2024_55454_MOESM1_ESM.zip]

Archive with 11 entries (8 files):
- Thesis-related datas/Supplementary figure S1~S6/
- Thesis-related datas/Supplementary figure S1~S6/Notes on the use of data.pdf
- Thesis-related datas/Supplementary figure S1~S6/Number and geographical coordinates of intangible cultural heritage resources.xls
- Thesis-related datas/Supplementary figure S1~S6/Supplementary figure S1í¬figure S6.docx
- Thesis-related datas/Supplementary figure S7 and Supplementary table S4/
- Thesis-related datas/Supplementary figure S7 and Supplementary table S4/Geodetector datas.xlsx
- Thesis-related datas/Supplementary figure S7 and Supplementary table S4/Notes on the use of data.pdf
- Thesis-related datas/Supplementary figure S7 and Supplementary table S4/Supplementary figure S7 and Supplementary table S4.docx
- Thesis-related datas/Supplementary table S1íótable S2 and table S3/
- Thesis-related datas/Supplementary table S1íótable S2 and table S3/Notes on the Data in TableS1í¬Table S3.pdf
- Thesis-related datas/Supplementary table S1íótable S2 and table S3/supplementary table S1í¬table S3.docx
