# Supplementary material for: Spatial distribution of intangible cultural heritage resources in China and its influencing factors
Source: Sci Rep. 2024 Feb 29;14:4960. doi: 10.1038/s41598-024-55454-2 (PMC10902377; doi:10.1038/s41598-024-55454-2)
Supplement: Supplementary file 1 — Supplementary Information. [file 41598_2024_55454_MOESM1_ESM.zip › Thesis-related datas/Supplementary figure S1~S6/Number and geographical coordinates of intangible cultural heritage resources.xls]

## Sheet: intangible cultural heritage
FID	Proj_num	Name	Category	Time	Type	Place	Unit	X	Y	Province	Region
0	Ⅰ-1	Miao ancient songs	Folk Literature	2006	New project	Taijiang County, Guizhou Province	Taijiang Intangible Cultural Heritage Protection Center	108.317	26.6709	Guizhou	Southwest China
1	Ⅰ-1	Miao ancient songs	Folk Literature	2006	New project	Huangping County, Guizhou Province	Huangping Intangible Cultural Heritage Protection Center	107.912	26.909	Guizhou	Southwest China
2	Ⅰ-1	Miao ancient songs	Folk Literature	2011	Extension project	Huayuan County, Hunan Province	Huayuan Intangible Cultural Heritage Protection Center	109.477	28.5753	Hunan	Central China
3	Ⅰ-2	Buluotuo	Folk Literature	2006	New project	Tianyang County, Guangxi Zhuang Autonomous Region	Tianyang County Cultural Center	106.912	23.7385	Guangxi	South China
4	Ⅰ-3	Chamaema and chamaema	Folk Literature	2006	New project	Lianghe County, Yunnan Province	Lianghe County Cultural Center	98.2963	24.8072	Yunnan	Southwest China
5	Ⅰ-4	Mupamipa	Folk Literature	2006	New project	Simao City, Yunnan Province	Culture Museum of Lancang Lahu Autonomous County	100.976	22.7899	Yunnan	Southwest China
6	Ⅰ-5	Engraved	Folk Literature	2006	New project	Shibing County, Guizhou Province	Shibing Intangible Cultural Heritage Protection Center	108.12	27.0362	Guizhou	Southwest China
7	Ⅰ-6	Legend of the White Snake	Folk Literature	2006	New project	Zhenjiang City, Jiangsu Province	Zhenjiang Intangible Cultural Heritage Protection Center	119.447	32.2063	Jiangsu	East China
8	Ⅰ-6	Legend of the White Snake	Folk Literature	2006	New project	Hangzhou City, Zhejiang Province	Hangzhou Cultural Center	120.205	30.2483	Zhejiang	East China
9	Ⅰ-7	The Legend of Liang Zhu	Folk Literature	2006	New project	Yixing City, Jiangsu Province	Yixing Huaxia Liangzhu Culture Research Association	119.818	31.3427	Jiangsu	East China
10	Ⅰ-7	The Legend of Liang Zhu	Folk Literature	2006	New project	Ningbo City, Zhejiang Province	Ningbo Liangzhu Cultural Park Management Co., Ltd	121.618	29.8621	Zhejiang	East China
11	Ⅰ-7	The Legend of Liang Zhu	Folk Literature	2006	New project	Hangzhou City, Zhejiang Province	Hangzhou Cultural Center	120.205	30.2483	Zhejiang	East China
12	Ⅰ-7	The Legend of Liang Zhu	Folk Literature	2006	New project	Shangyu City, Zhejiang Province	Shaoxing Shangyu District Cultural Center (District Intangible Heritage Protection Center)	120.864	30.0357	Zhejiang	East China
13	Ⅰ-7	The Legend of Liang Zhu	Folk Literature	2006	New project	Jining City, Shandong Province	Jining Liangzhu Culture Research Association	116.582	35.4158	Shandong	East China
14	Ⅰ-7	The Legend of Liang Zhu	Folk Literature	2006	New project	Runan County, Henan Province	Runan County Cultural Center	114.357	33.0085	Henan	Central China
15	Ⅰ-8	The Legend of Meng Jiangnu	Folk Literature	2006	New project	Zibo City, Shandong Province	Zichuan District Cultural Center of Zibo City	118.042	36.8144	Shandong	East China
16	Ⅰ-8	The Legend of Meng Jiangnu	Folk Literature	2008	Extension project	Qinhuangdao City, Hebei Province	Qinhuangdao Shanhaiguan District Cultural Center	119.581	39.9414	Hebei	North China
17	Ⅰ-8	The Legend of Meng Jiangnu	Folk Literature	2008	Extension project	Jinshi City, Hunan Province	Jinshi Culture Museum (Jinshi Art Museum)	111.872	29.6083	Hunan	Central China
18	Ⅰ-8	The Legend of Meng Jiangnu	Folk Literature	2011	Extension project	Juxian County, Shandong Province	Juxian Culture Museum	118.832	35.5801	Shandong	East China
19	Ⅰ-8	The Legend of Meng Jiangnu	Folk Literature	2014	Extension project	Laicheng District, Laiwu City, Shandong Province	Jinan Cultural Museum (Jinan Intangible Cultural Heritage Protection Center)	117.672	36.2144	Shandong	East China
20	Ⅰ-9	Legend of Dong Yong	Folk Literature	2006	New project	Wanrong County, Shanxi Province	Wanrong County Cultural Center	110.832	35.4157	Shanxi	North China
21	Ⅰ-9	Legend of Dong Yong	Folk Literature	2006	New project	Dongtai City, Jiangsu Province	Dongtai Cultural Center	120.316	32.8702	Jiangsu	East China
22	Ⅰ-9	Legend of Dong Yong	Folk Literature	2006	New project	Wuzhi County, Henan Province	Wuzhi Dongyong Cultural Service Center	113.395	35.0998	Henan	Central China
23	Ⅰ-9	Legend of Dong Yong	Folk Literature	2006	New project	Xiaogan City, Hubei Province	Xiaogan Mass Art Museum (Xiaogan Intangible Cultural Heritage Protection Center)	113.921	30.9289	Hubei	Central China
24	Ⅰ-9	Legend of Dong Yong	Folk Literature	2008	Extension project	Jintan City, Jiangsu Province	Changzhou Jintan District Cultural Center	119.593	31.7254	Jiangsu	East China
25	Ⅰ-9	Legend of Dong Yong	Folk Literature	2008	Extension project	Boxing County, Shandong Province	Boxing County Cultural Center	118.126	37.1494	Shandong	East China
26	Ⅰ-9	Legend of Dong Yong	Folk Literature	2011	Extension project	Danyang City, Jiangsu Province	Danyang Cultural Center	119.602	32.0123	Jiangsu	East China
27	Ⅰ-10	Legend of Shih Tzu	Folk Literature	2006	New project	Zhuji City, Zhejiang Province	Zhuji Cultural Center	120.242	29.7112	Zhejiang	East China
28	Ⅰ-11	Legend of Jigong	Folk Literature	2006	New project	Tiantai County, Zhejiang Province	Taizhou Tiantai Mountain Culture Research Association	121.002	29.1468	Zhejiang	East China
29	Ⅰ-12	Manchu Speaking Department	Folk Literature	2006	New project	Jilin Province	Jilin Art Research Institute (Jilin Province cultural industry special type of work vocational skill appraisal station, Jilin province northeast Errenzhuan Museum, Jilin Province Intangible Cultural Heritage Protection Center)	125.318	43.8844	Jilin	Northeast China
30	Ⅰ-13	Hexi Baojuan	Folk Literature	2006	New project	Liangzhou District, Wuwei City, Gansu Province	Liangzhou District Cultural Center	102.64	37.9279	Gansu	Northwest China
31	Ⅰ-13	Hexi Baojuan	Folk Literature	2006	New project	Suzhou District, Jiuquan City, Gansu Province	Suzhou District Cultural Center	98.5073	39.7443	Gansu	Northwest China
32	Ⅰ-13	Baojuan (Jingjiang Baojuan)	Folk Literature	2008	Extension project	Jingjiang City, Jiangsu Province	Jingjiang Cultural Center	120.273	31.9847	Jiangsu	East China
33	Ⅰ-13	Baojuan (Hexi Baojuan)	Folk Literature	2008	Extension project	Zhangye City, Gansu Province	Zhangye Cultural Center (Zhangye Intangible Cultural Heritage Inheritance and Protection Center)	100.454	38.9323	Gansu	Northwest China
34	Ⅰ-13	Baojuan (Wudi Baojuan)	Folk Literature	2014	Extension project	Suzhou City, Jiangsu Province	Suzhou intangible cultural heritage protection and Management Office (Suzhou Cultural Research Center)	120.615	31.3016	Jiangsu	East China
35	Ⅰ-14	Folktales of Gengcun	Folk Literature	2006	New project	Gaocheng City, Hebei Province	Shijiazhuang Gaocheng District Cultural Center	114.841	38.021	Hebei	North China
36	Ⅰ-15	Wujiagou Folktale	Folk Literature	2006	New project	Danjiangkou City, Hubei Province	Danjiangkou Cultural Center	111.507	32.5424	Hubei	Central China
37	Ⅰ-16	Folktales of Xiabaoping	Folk Literature	2006	New project	Yiling District, Yichang City, Hubei Province	Yichang Yiling District Cultural Center	111.321	30.7723	Hubei	Central China
38	Ⅰ-17	Folktales of Zouma Town	Folk Literature	2006	New project	Jiulongpo District, Chongqing	Chongqing Jiulongpo District Cultural Center	106.507	29.505	Chongqing	Southwest China
39	Ⅰ-18	Folktales of Ancient Fishing Goose	Folk Literature	2006	New project	Dawa County, Liaoning Province	Panjin Dawa district culture, sports and Tourism Development Promotion Center (Dawa District Federation of trade unions cultural and sports activities management center)	122.077	41.0003	Liaoning	Northeast China
40	Ⅰ-19	Folktales of Eastern Mongolia in Kazuo	Folk Literature	2006	New project	Karaqin left wing Mongolian Autonomous County, Liaoning Province	Karaqin left wing Mongolian Autonomous County Public Culture and radio and television work service center	119.735	41.1263	Liaoning	Northeast China
41	Ⅰ-20	Folktales of Tan Zhenshan	Folk Literature	2006	New project	Xinmin City, Liaoning Province	Xinmin Cultural Center	122.831	41.9831	Liaoning	Northeast China
42	Ⅰ-21	Hejian Songs	Folk Literature	2006	New project	Hejian City, Hebei Province	Hejian Cultural Center	116.093	38.4458	Hebei	North China
43	Ⅰ-22	Wu Ballads	Folk Literature	2006	New project	Suzhou City, Jiangsu Province	Suzhou intangible cultural heritage protection and Management Office (Suzhou Cultural Research Center)	120.615	31.3016	Jiangsu	East China
44	Ⅰ-22	Wu Ballads	Folk Literature	2008	Extension project	Wuxi City, Jiangsu Province	Wuxi Xishan District Wuge xiju Research Association	120.307	31.493	Jiangsu	East China
45	Ⅰ-22	Wu Ballads	Folk Literature	2008	Extension project	Qingpu District, Shanghai	Shanghai Qingpu District Culture Museum (Shanghai Qingpu Painting Academy)	121.12	31.1526	Shanghai	East China
46	Ⅰ-23	Liu Sanjie's Ballads	Folk Literature	2006	New project	Yizhou City, Guangxi Zhuang Autonomous Region	Liu Sanjie Cultural Heritage Center, Yizhou District, Hechi City	108.607	24.5037	Guangxi	South China
47	Ⅰ-24	Four Seasons Production Tune	Folk Literature	2006	New project	Honghe Hani and Yi Autonomous Prefecture, Yunnan Province	Honghe Hani and Yi Autonomous Prefecture Intangible Cultural Heritage Protection Center	103.382	23.3693	Yunnan	Southwest China
48	Ⅰ-25	Manas	Folk Literature	2006	New project	Kizilsu Kirgiz Autonomous Prefecture of Xinjiang Uygur Autonomous Region	Intangible cultural heritage protection (Manas Protection Research) center of Kizilsu Kirgiz Autonomous Prefecture	76.1698	39.713	Xinjiang	Northwest China
49	Ⅰ-25	Manas	Folk Literature	2006	New project	Folk Writers and Artists Association of the Federation of literary and art circles of Xinjiang Uygur Autonomous Region	Xinjiang Uygur Autonomous Region folk artists association, Xinjiang Uygur Autonomous Region Art Research Institute (Xinjiang Uygur Autonomous Region Intangible Cultural Heritage Protection Research Center)	87.6248	43.7918	Xinjiang	Northwest China
50	Ⅰ-26	Jianger	Folk Literature	2006	New project	Xinjiang Uygur Autonomous Region and bukeser Mongolian Autonomous County	Intangible cultural heritage protection center of hebukesail Mongolian Autonomous County	85.7255	46.7924	Xinjiang	Northwest China
51	Ⅰ-26	Jianger	Folk Literature	2006	New project	Bortala Mongolian Autonomous Prefecture, Xinjiang Uygur Autonomous Region	Bortala Mongolian Autonomous Prefecture Cultural Museum	82.0715	44.9022	Xinjiang	Northwest China
52	Ⅰ-26	Jianger	Folk Literature	2006	New project	Bayingolin Mongolian Autonomous Prefecture, Xinjiang Uygur Autonomous Region	Xinjiang Bayingolin Mongolian Autonomous Prefecture Cultural Museum	86.1483	41.7671	Xinjiang	Northwest China
53	Ⅰ-26	Jianger	Folk Literature	2006	New project	Folk Writers and Artists Association of the Federation of literary and art circles of Xinjiang Uygur Autonomous Region	Xinjiang Uygur Autonomous Region folk writers and Artists Association	87.6248	43.7918	Xinjiang	Northwest China
54	Ⅰ-27	Gesar	Folk Literature	2006	New project	Inner Mongolia Autonomous Region	Research Office of ethnic minority ancient books and "Geser" collection in Inner Mongolia Autonomous Region	111.664	40.817	Inner Mongolia	North China
55	Ⅰ-27	Gesar	Folk Literature	2006	New project	Sichuan Province	Ganzi Tibetan Autonomous Prefecture Cultural Center	104.063	30.6619	Sichuan	Southwest China
56	Ⅰ-27	Gesar	Folk Literature	2006	New project	Yunnan Province	Diqing Tibetan Autonomous Prefecture Intangible Cultural Heritage Protection Center	102.711	25.0436	Yunnan	Southwest China
57	Ⅰ-27	Gesar	Folk Literature	2006	New project	Tibet Autonomous Region	Department of culture of Tibet Autonomous Region	91.1307	29.6631	Tibet	Southwest China
58	Ⅰ-27	Gesar	Folk Literature	2006	New project	Gansu Province	Northwest Minzu University	103.821	36.0583	Gansu	Northwest China
59	Ⅰ-27	Gesar	Folk Literature	2006	New project	Qinghai Province	Qinghai Gesar Epic Research Institute	101.777	36.6233	Qinghai	Northwest China
60	Ⅰ-27	Gesar	Folk Literature	2006	New project	Xinjiang Uygur Autonomous Region	Xinjiang Uygur Autonomous Region folk writers and Artists Association	87.6257	43.7921	Xinjiang	Northwest China
61	Ⅰ-27	Gesar	Folk Literature	2006	New project	Gesar office, Chinese Academy of Social Sciences	Gesar office, Chinese Academy of Social Sciences	116.174	39.7385	Beijing	North China
62	Ⅰ-27	Gesar	Folk Literature	2014	Extension project	Bahrain Right Banner, Inner Mongolia Autonomous Region	Geser cultural research and development center, Right Banner, Bahrain	118.659	43.5322	Inner Mongolia	North China
63	Ⅰ-28	Ashima	Folk Literature	2006	New project	Shilin Yi Autonomous County, Yunnan Province	Shilin Yi Autonomous County Cultural Center	103.289	24.7747	Yunnan	Southwest China
64	Ⅰ-29	Larenbu and Jimenso	Folk Literature	2006	New project	Huzhu Tu Autonomous County, Qinghai Province	Huzhu Tu Autonomous County Cultural Center	101.958	36.8443	Qinghai	Northwest China
65	Ⅰ-30	Shes Novel Songs	Folk Literature	2006	New project	Xiapu County, Fujian Province	Xiapu Funing culture and art exchange center	120.001	26.8885	Fujian	East China
66	Ⅰ-31	Qinglin Temple Riddle	Folk Literature	2006	New project	Yidu City, Hubei Province	Yidu Cultural Center (Yidu literature and art creation room)	111.444	30.3808	Hubei	Central China
67	Ⅰ-31	Riddles (Chenghai Lantern Riddles)	Folk Literature	2008	Extension project	Chenghai District, Shantou City, Guangdong Province	Shantou Chenghai District Cultural Center	116.752	23.4685	Guangdong	South China
68	Ⅰ-32	Legend of the Badaling Great Wall	Folk Literature	2008	New project	Yanqing County, Beijing	Yanqing District Administration of cultural relics of Beijing Municipality	115.968	40.4558	Beijing	North China
69	Ⅰ-33	Legend of Yongding River	Folk Literature	2008	New project	Shijingshan District, Beijing	Shijingshan District intangible cultural heritage protection center of Beijing Municipality	116.217	39.9054	Beijing	North China
70	Ⅰ-34	Legend of the Yang Family (Legend of Mu Guiying)	Folk Literature	2008	New project	Fangshan District, Beijing	Yanshan cultural center, Fangshan District, Beijing	116.137	39.7475	Beijing	North China
71	Ⅰ-34	Legend of the Yang Family (The Yang Family Rap)	Folk Literature	2008	New project	Shanxi Province	Intangible cultural heritage research center of Shanxi University	112.543	37.8565	Shanxi	North China
72	Ⅰ-34	Legend of the Yang Family (Legend of the Tomb of Yang Qilang)	Folk Literature	2014	Extension project	Ninghe County, Tianjin	Tianjin Ninghe District Cultural Center	117.82	39.3288	Tianjin	North China
73	Ⅰ-35	Yao's Legend	Folk Literature	2008	New project	Jiangxian County, Shanxi Province	Jiangxian Cultural Center	111.562	35.4917	Shanxi	North China
74	Ⅰ-35	Yao's Legend	Folk Literature	2011	Extension project	Mudan District, Heze City, Shandong Province	Heze Mudan District Cultural Center	115.412	35.2528	Shandong	East China
75	Ⅰ-36	The Legend of the Cowherd and the Girl Weaver	Folk Literature	2008	New project	Heshun County, Shanxi Province	Heshun County Cultural Center	113.564	37.3292	Shanxi	North China
76	Ⅰ-36	The Legend of the Cowherd and the Girl Weaver	Folk Literature	2008	New project	Yiyuan County, Shandong Province	Yiyuan County Cultural Center	118.165	36.1849	Shandong	East China
77	Ⅰ-36	The Legend of the Cowherd and the Girl Weaver	Folk Literature	2011	Extension project	Chang'an District, Xi'an City, Shaanxi Province	Doumen sub district office of Fengdong new town, Xixian New Area	108.902	34.1607	Shaanxi	Northwest China
78	Ⅰ-37	West Lake Legend	Folk Literature	2008	New project	Hangzhou City, Zhejiang Province	Hangzhou Library	120.205	30.2483	Zhejiang	East China
79	Ⅰ-38	Legend of Liu Bowen	Folk Literature	2008	New project	Wencheng County, Zhejiang Province	Wencheng Intangible Cultural Heritage Protection Center	120.087	27.79	Zhejiang	East China
80	Ⅰ-38	Legend of Liu Bowen	Folk Literature	2008	New project	Qingtian County, Zhejiang Province	Qingtian Liuji Research Association	120.285	28.1429	Zhejiang	East China
81	Ⅰ-39	Legend of Huang Chuping (Huang Taixian)	Folk Literature	2008	New project	Jinhua City, Zhejiang Province	Jinhua Wong Tai Sin Cultural Research Association	119.645	29.0925	Zhejiang	East China
82	Ⅰ-40	Guanyin Legend	Folk Literature	2008	New project	Zhoushan City, Zhejiang Province	Zhoushan Putuo Mountain Scenic Spot Management Committee	122.103	30.0183	Zhejiang	East China
83	Ⅰ-41	Legend of Xu Fu's Eastward	Folk Literature	2008	New project	Xiangshan County, Zhejiang Province	Xiangshan County Cultural Center	121.865	29.4794	Zhejiang	East China
84	Ⅰ-41	Legend of Xu Fu's Eastward	Folk Literature	2008	New project	Cixi City, Zhejiang Province	Cixi Xufu Research Association	121.262	30.1721	Zhejiang	East China
85	Ⅰ-41	Legend of Xu Fu	Folk Literature	2011	Extension project	Jiaonan City, Shandong Province	Qingdao Huangdao Langya and Xufu Research Association	120.041	35.8725	Shandong	East China
86	Ⅰ-41	Legend of Xu Fu	Folk Literature	2011	Extension project	Huangdao District, Qingdao City, Shandong Province	Qingdao Huangdao District Cultural Center	120.041	35.8725	Shandong	East China
87	Ⅰ-41	Legend of Xu Fu	Folk Literature	2011	Extension project	Ganyu County, Jiangsu Province	Jinshan Town cultural station, Ganyu District, Lianyungang City	119.168	34.8421	Jiangsu	East China
88	Ⅰ-42	The Legend of Tao Zhugong	Folk Literature	2008	New project	Dingtao County, Shandong Province	Heze Dingtao District Cultural Center	115.564	35.0735	Shandong	East China
89	Ⅰ-43	Kylin Legend	Folk Literature	2008	New project	Juye County, Shandong Province	Juye County Cultural Center	116.06	35.3875	Shandong	East China
90	Ⅰ-43	Kylin Legend	Folk Literature	2008	New project	Jiaxiang County, Shandong Province	Jiaxiang County Cultural Center	116.337	35.408	Shandong	East China
91	Ⅰ-44	Legend of Luban	Folk Literature	2008	New project	Qufu City, Shandong Province	Qufu Cultural Center	116.981	35.5812	Shandong	East China
92	Ⅰ-44	Legend of Luban	Folk Literature	2008	New project	Tengzhou City, Shandong Province	Shandong Tengzhou Culture Museum	117.16	35.1146	Shandong	East China
93	Ⅰ-45	Legend of the Eight Immortals	Folk Literature	2008	New project	Penglai City, Shandong Province	Penglai Cultural Center	120.732	37.9206	Shandong	East China
94	Ⅰ-46	The legend of the bald-tailed Lao Li	Folk Literature	2008	New project	Jimo City, Shandong Province	Qingdao shenglongshan Tourism Development Co., Ltd	120.442	36.3893	Shandong	East China
95	Ⅰ-46	The legend of the bald-tailed Lao Li	Folk Literature	2008	New project	Juxian County, Shandong Province	Juxian Culture Museum	118.832	35.5801	Shandong	East China
96	Ⅰ-46	The legend of the bald-tailed Lao Li	Folk Literature	2008	New project	Wendeng City, Shandong Province	Weihai Wendeng District Cultural Center (Weihai Wendeng District Intangible Cultural Heritage Protection Center)	122.053	37.193	Shandong	East China
97	Ⅰ-46	The legend of the bald-tailed Lao Li	Folk Literature	2008	New project	Zhucheng City, Shandong Province	Zhucheng Cultural Center	119.404	35.9954	Shandong	East China
98	Ⅰ-47	The Legend of Qu Yuan	Folk Literature	2008	New project	Zigui County, Hubei Province	Zigui County Cultural Center (county literature and art creation office, county Intangible Cultural Heritage Protection Center)	110.972	30.8284	Hubei	Central China
99	Ⅰ-48	Legend of Wang Zhaojun	Folk Literature	2008	New project	Xingshan County, Hubei Province	Xingshan County Cultural Center	110.742	31.3503	Hubei	Central China
100	Ⅰ-49	The Legend of Yandi Shennong	Folk Literature	2008	New project	Suizhou City, Hubei Province	Suixian Cultural Center (suixian Intangible Cultural Heritage Protection Center)	113.376	31.6921	Hubei	Central China
101	Ⅰ-49	The Legend of Yandi Shennong	Folk Literature	2008	New project	Shennongjia forest region of Hubei Province	Shennongjia forest Mass Art Museum	110.675	31.7457	Hubei	Central China
102	Ⅰ-50	Legend of Mulan	Folk Literature	2008	New project	Yucheng County, Henan Province	Yucheng County Cultural Center	115.835	34.4039	Henan	Central China
103	Ⅰ-50	Legend of Mulan	Folk Literature	2008	New project	Huangpi District, Wuhan City, Hubei Province	Wuhan Huangpi District Cultural Center	114.37	30.8847	Hubei	Central China
104	Ⅰ-50	Legend of Mulan	Folk Literature	2011	Extension project	Baota District, Yan'an City, Shaanxi Province	Yan'an Baota District Cultural Center	109.484	36.5853	Shaanxi	Northwest China
105	Ⅰ-51	The story of Balangancang	Folk Literature	2008	New project	Tongliao City, Inner Mongolia Autonomous Region	Tongliao Mass Art Museum	122.258	43.6151	Inner Mongolia	North China
106	Ⅰ-52	Beipiao folktales	Folk Literature	2008	New project	Beipiao City, Liaoning Province	Beipiao culture and Sports Service Center	120.765	41.7985	Liaoning	Northeast China
107	Ⅰ-53	Manchu folktales	Folk Literature	2008	New project	Folk Writers and Artists Association of Liaoning Federation of literary and Art Circles	Liaoning Cultural Heritage Protection Center (Liaoning cultural relics protection center, Liaoning Intangible Cultural Heritage Protection Center)	123.416	41.7882	Liaoning	Northeast China
108	Ⅰ-54	Xu Wenchang Story	Folk Literature	2008	New project	Shaoxing City, Zhejiang Province	Shaoxing cultural center, Shaoxing Intangible Cultural Heritage Protection Center	120.579	30.0542	Zhejiang	East China
109	Ⅰ-55	Laoshan folktale	Folk Literature	2008	New project	Laoshan District, Qingdao City, Shandong Province	Qingdao Laoshan District Intangible Cultural Heritage Protection Association	120.464	36.1073	Shandong	East China
110	Ⅰ-56	Duzhen Bay Story	Folk Literature	2008	New project	Changyang Tujia Autonomous County, Hubei Province	National folk traditional culture protection center of Changyang Tujia Autonomous County	111.202	30.4753	Hubei	Central China
111	Ⅰ-57	Pangu Mythology	Folk Literature	2008	New project	Tongbai County, Henan Province	Tongbai County People's Cultural Center	113.422	32.3821	Henan	Central China
112	Ⅰ-57	Pangu Mythology	Folk Literature	2008	New project	Miyang County, Henan Province	Biyang County People's Cultural Center	113.321	32.7259	Henan	Central China
113	Ⅰ-58	Shaoyuan Mythology Group	Folk Literature	2008	New project	Jiyuan City, Henan Province	Nuwa culture research base, Shaoyuan Town, Jiyuan City	112.596	35.0681	Henan	Central China
114	Ⅰ-59	Gadamerin	Folk Literature	2008	New project	Horqin Left Wing Middle Banner, Inner Mongolia Autonomous Region	Horqin Left Wing Middle Banner Culture Research Office	123.225	44.1698	Inner Mongolia	North China
115	Ⅰ-60	Horqin Chaoer Epic	Folk Literature	2008	New project	Inner Mongolia Autonomous Region	Inner Mongolia Normal University	111.664	40.817	Inner Mongolia	North China
116	Ⅰ-61	Yang asha	Folk Literature	2008	New project	Qiandongnan Miao and Dong Autonomous Prefecture, Guizhou Province	Institute of culture of Qiandongnan Miao and Dong Autonomous Prefecture	107.973	26.5869	Guizhou	Southwest China
117	Ⅰ-62	Buyi Pange	Folk Literature	2008	New project	Pan County, Guizhou Province	Panzhou Intangible Cultural Heritage Protection Center	104.469	25.713	Guizhou	Southwest China
118	Ⅰ-63	MeiGe	Folk Literature	2008	New project	Chuxiong Yi Autonomous Prefecture, Yunnan Province	Chuxiong Yi Autonomous Prefecture Cultural Center	101.545	25.0451	Yunnan	Southwest China
119	Ⅰ-64	Cham	Folk Literature	2008	New project	Shuangbai County, Yunnan Province	Shuangbai County Cultural Center	101.641	24.692	Yunnan	Southwest China
120	Ⅰ-65	Dagudalenggelaibiao	Folk Literature	2008	New project	Dehong Dai and Jingpo Autonomous Prefecture, Yunnan Province	Dehong Prefecture Cultural Center	98.5782	24.4399	Yunnan	Southwest China
121	Ⅰ-66	Haniha	Folk Literature	2008	New project	Yuanyang County, Yunnan Province	Yuanyang County Cultural Center	102.834	23.2228	Yunnan	Southwest China
122	Ⅰ-67	Zhaoshutun and ramunona	Folk Literature	2008	New project	Xishuangbanna Dai Autonomous Prefecture, Yunnan Province	Xishuangbanna Dai Autonomous Prefecture Cultural Museum	100.797	22.0046	Yunnan	Southwest China
123	Ⅰ-68	Miragahei	Folk Literature	2008	New project	Dongxiang Autonomous County, Gansu Province	Dongxiang Autonomous County Cultural Center	103.387	35.6639	Gansu	Northwest China
124	Ⅰ-69	Kangbalai	Folk Literature	2008	New project	Zhiduo County, Qinghai Province	National language and writing office of Zhiduo County Government	95.6123	33.8547	Qinghai	Northwest China
125	Ⅰ-70	Hanqinggele	Folk Literature	2008	New project	Haixi Mongolian and Tibetan Autonomous Prefecture, Qinghai Province	Ethnic cultural activity center of Haixi Mongolian and Tibetan Autonomous Prefecture (Mass Art Museum of Haixi Mongolian and Tibetan Autonomous Prefecture)	97.37	37.3742	Qinghai	Northwest China
126	Ⅰ-71	Uighur dastan	Folk Literature	2008	New project	Xinjiang Uygur Autonomous Region	Xinjiang Uygur Autonomous Region folk writers and Artists Association	87.6257	43.7921	Xinjiang	Northwest China
127	Ⅰ-72	Kazak dastan	Folk Literature	2008	New project	Association of Folk Writers and artists of the Federation of literary and artistic circles of Xinjiang Uygur Autonomous Region	Xinjiang Uygur Autonomous Region folk writers and Artists Association	87.599	43.8027	Xinjiang	Northwest China
128	Ⅰ-72	Kazak dastan	Folk Literature	2008	New project	Shawan County, Xinjiang Uygur Autonomous Region	Shawan County Cultural Center	85.6169	44.3255	Xinjiang	Northwest China
129	Ⅰ-72	Kazak dastan	Folk Literature	2008	New project	Fuhai County, Xinjiang Uygur Autonomous Region	Fuhai County Cultural Center	87.4834	47.1108	Xinjiang	Northwest China
130	Ⅰ-73	Zhulang nianmei	Folk Literature	2008	New project	Rongjiang County, Guizhou Province	Rongjiang Intangible Cultural Heritage Protection Center	108.518	25.9351	Guizhou	Southwest China
131	Ⅰ-73	Zhulang nianmei	Folk Literature	2008	New project	Congjiang County, Guizhou Province	Congjiang Intangible Cultural Heritage Protection Center	108.901	25.7562	Guizhou	Southwest China
132	Ⅰ-74	Si Gangli	Folk Literature	2008	New project	Cangyuan Wa Autonomous County, Yunnan Province	Cangyuan Wa Autonomous County Cultural Center	99.2454	23.1495	Yunnan	Southwest China
133	Ⅰ-74	Si Gangli	Folk Literature	2011	Extension project	Ximeng Wa Autonomous County, Yunnan Province	Ximeng Wa Autonomous County Cultural Center	99.5893	22.6476	Yunnan	Southwest China
134	Ⅰ-75	Yi Kezhi	Folk Literature	2008	New project	Meigu County, Sichuan Province	Meigu County Cultural Center	103.13	28.3319	Sichuan	Southwest China
135	Ⅰ-76	Jia Li of Miao Nationality	Folk Literature	2008	New project	Qiandongnan Miao and Dong Autonomous Prefecture, Guizhou Province	Institute of culture of Qiandongnan Miao and Dong Autonomous Prefecture	107.973	26.5869	Guizhou	Southwest China
136	Ⅰ-77	Eighteen theories of Tibetan wedding banquet	Folk Literature	2008	New project	Qinghai Province	Qinghai Provincial Cultural Museum	101.777	36.6233	Qinghai	Northwest China
137	Ⅰ-78	Nursery rhyme (Beijing nursery rhyme)	Folk Literature	2008	New project	Xuanwu District, Beijing	The first primary school affiliated to Beijing Xuanwu normal school	116.357	39.8806	Beijing	North China
138	Ⅰ-78	Nursery rhyme (Southern Fujian nursery rhyme)	Folk Literature	2008	New project	Xiamen City, Fujian Province	Guankou primary school, Jimei District, Xiamen (Jimei branch of Xiamen experimental primary school, Fujian Province)	118.105	24.4931	Fujian	East China
139	Ⅰ-78	Nursery rhyme (Shaoxing nursery rhyme)	Folk Literature	2014	Extension project	Shaoxing City, Zhejiang Province	Shaoxing cultural center, Shaoxing Intangible Cultural Heritage Protection Center	120.579	30.0542	Zhejiang	East China
140	Ⅰ-79	Tongcheng song	Folk Literature	2008	New project	Tongcheng City, Anhui Province	Tongcheng Cultural Center	116.969	31.0381	Anhui	East China
141	Ⅰ-80	Tujia TIMA song	Folk Literature	2008	New project	Longshan County, Hunan Province	Longshan Intangible Cultural Heritage Protection Center	109.439	29.4602	Hunan	Central China
142	Ⅰ-81	Leizhou song	Folk Literature	2008	New project	Leizhou City, Guangdong Province	Leizhou Leige Research Association	110.092	20.9166	Guangdong	South China
143	Ⅰ-82	Zhuang Liao songs	Folk Literature	2008	New project	Pingguo County, Guangxi Zhuang Autonomous Region	Pingguo folk culture inheritance Exhibition Center	107.586	23.3322	Guangxi	South China
144	Ⅰ-83	Kirgiz yolon	Folk Literature	2008	New project	Aktao County, Xinjiang Uygur Autonomous Region	Xinjiang aktao County Cultural Museum	75.9446	39.1478	Xinjiang	Northwest China
145	Ⅰ-83	Kirgiz yolon	Folk Literature	2008	New project	xinjiang normal university	xinjiang normal university	87.5911	43.8337	Xinjiang	Northwest China
146	Ⅰ-84	Joke (Wanrong joke)	Folk Literature	2008	New project	Wanrong County, Shanxi Province	Wanrong joke Research Association	110.832	35.4157	Shanxi	North China
147	Ⅰ-85	Legend of the temple of heaven	Folk Literature	2011	New project	Dongcheng District, Beijing	Beijing Dongcheng District second Cultural Center (Beijing Dongcheng District Intangible Cultural Heritage Protection Center)	116.41	39.927	Beijing	North China
148	Ⅰ-86	Legend of Cao Xueqin	Folk Literature	2011	New project	Haidian District, Beijing	Beijing Botanical Garden	116.292	39.9587	Beijing	North China
149	Ⅰ-87	Legend of Qidan ancestor	Folk Literature	2011	New project	Pingquan County, Hebei Province	Pingquan Cultural Center	118.696	41.0167	Hebei	North China
150	Ⅰ-88	Legend of Zhao's orphan	Folk Literature	2011	New project	Yuxian County, Shanxi Province	Yuxian people's Cultural Center	113.406	38.0851	Shanxi	North China
151	Ⅰ-89	Legend of white horse dragging the reins	Folk Literature	2011	New project	Urban area of Jincheng City, Shanxi Province	Jincheng City Cultural Center	112.847	35.502	Shanxi	North China
152	Ⅰ-90	Legend of Shun	Folk Literature	2011	New project	Qinshui County, Shanxi Province	Qinshui people's Cultural Center	112.18	35.6902	Shanxi	North China
153	Ⅰ-90	Legend of Shun	Folk Literature	2011	New project	Zhucheng City, Shandong Province	Zhucheng Cultural Center	119.404	35.9954	Shandong	East China
154	Ⅰ-91	Legend of Yu	Folk Literature	2011	New project	Wenchuan County, Sichuan Province	Wenchuan County Cultural Center	103.588	31.4792	Sichuan	Southwest China
155	Ⅰ-91	Legend of Yu	Folk Literature	2011	New project	Beichuan Qiang Autonomous County, Sichuan Province	Beichuan Qiang Autonomous County Cultural Center	104.465	31.6193	Sichuan	Southwest China
156	Ⅰ-92	Windbreak legend	Folk Literature	2011	New project	Deqing County, Zhejiang Province	Deqing County Cultural Center	119.973	30.545	Zhejiang	East China
157	Ⅰ-93	Panhu legend	Folk Literature	2011	New project	Luxi County, Hunan Province	Luxi Intangible Cultural Heritage Protection Center	110.215	28.22	Hunan	Central China
158	Ⅰ-94	Chuang Tzu legend	Folk Literature	2011	New project	Dongming County, Shandong Province	Shandong Dongming County Cultural Center	115.084	35.2896	Shandong	East China
159	Ⅰ-95	Legend of Liu Yi	Folk Literature	2011	New project	Hanting District, Weifang City, Shandong Province	Weifang Hanting District Cultural Center	119.214	36.7751	Shandong	East China
160	Ⅰ-96	Legend of Zen founder	Folk Literature	2011	New project	Huangmei County, Hubei Province	Huangmei County Cultural Center	115.939	30.0731	Hubei	Central China
161	Ⅰ-97	Legend of cloth bag monk	Folk Literature	2011	New project	Fenghua City, Zhejiang Province	Ningbo Fenghua Maitreya Culture Research Association	121.402	29.6574	Zhejiang	East China
162	Ⅰ-98	Legend of King Qian	Folk Literature	2011	New project	Lin'an City, Zhejiang Province	Hangzhou Lin'an District Cultural Center (Hangzhou Lin'an District Intangible Cultural Heritage Protection Center)	119.72	30.2363	Zhejiang	East China
163	Ⅰ-99	Legend of Su Dongpo	Folk Literature	2011	New project	Hangzhou City, Zhejiang Province	Hangzhou celebrity Memorial	120.205	30.2483	Zhejiang	East China
164	Ⅰ-99	Legend of Su Dongpo	Folk Literature	2014	Extension project	Huanggang City, Hubei Province	Huanggang Mass Art Museum (Huanggang folk custom museum)	114.874	30.4504	Hubei	Central China
165	Ⅰ-100	Legend of Wang Xizhi	Folk Literature	2011	New project	Shaoxing City, Zhejiang Province	Shaoxing cultural center, Shaoxing Intangible Cultural Heritage Protection Center	120.579	30.0542	Zhejiang	East China
166	Ⅰ-101	Legend of Li Shizhen	Folk Literature	2011	New project	Qichun County, Hubei Province	Qichun County Cultural Center	115.432	30.2283	Hubei	Central China
167	Ⅰ-102	Cai Lun papermaking legend	Folk Literature	2011	New project	Hanzhong City, Shaanxi Province	Hanzhong Folk Artists Association	107.024	33.0795	Shaanxi	Northwest China
168	Ⅰ-103	Peony legend	Folk Literature	2011	New project	Mudan District, Heze City, Shandong Province	Heze Mudan District Cultural Center	115.412	35.2528	Shandong	East China
169	Ⅰ-104	Legend of Mount Tai	Folk Literature	2011	New project	Tai'an City, Shandong Province	Taian Taishan Scenic Area Education Center	117.123	36.1947	Shandong	East China
170	Ⅰ-105	Legend of Yellow Crane Tower	Folk Literature	2011	New project	Wuchang District, Wuhan City, Hubei Province	Wuhan Huanghelou Park Management Office	114.311	30.5566	Hubei	Central China
171	Ⅰ-106	Legend of Lanke mountain	Folk Literature	2011	New project	Lingchuan County, Shanxi Province	Lingchuan people's Cultural Center	113.274	35.7758	Shanxi	North China
172	Ⅰ-106	Legend of Lanke mountain	Folk Literature	2011	New project	Quzhou City, Zhejiang Province	Quzhou Cultural Center (Quzhou Intangible Cultural Heritage Protection Center)	118.868	28.9448	Zhejiang	East China
173	Ⅰ-107	Legend of the ancestor of Luoba nationality	Folk Literature	2011	New project	Milin County, Tibet Autonomous Region	Milin County Bureau of culture and tourism, Nyingchi City, Tibet	94.2074	29.2128	Tibet	Southwest China
174	Ⅰ-108	Animaqing snow mountain legend	Folk Literature	2011	New project	Golog Tibetan Autonomous Prefecture, Qinghai Province	Golog Tibetan Autonomous Prefecture Mass Art Museum	100.241	34.4751	Qinghai	Northwest China
175	Ⅰ-109	Xibo folk tales	Folk Literature	2011	New project	Shenyang City, Liaoning Province	Shenyang Yuhong District Cultural Center	123.459	41.6749	Liaoning	Northeast China
176	Ⅰ-110	Jiali folk tales	Folk Literature	2011	New project	Jiali County, Tibet Autonomous Region	Culture and Tourism Bureau of Jiali County, Naqu City, Tibet	93.2313	30.6435	Tibet	Southwest China
177	Ⅰ-111	Marine animal story	Folk Literature	2011	New project	Dongtou County, Zhejiang Province	Wenzhou Dongtou district folk writers and Artists Association	121.153	27.8392	Zhejiang	East China
178	Ⅰ-112	Tujia wedding cry song	Folk Literature	2011	New project	Yongshun County, Hunan Province	Yongshun Intangible Cultural Heritage Protection Center	109.847	29.0046	Hunan	Central China
179	Ⅰ-112	Tujia wedding cry song	Folk Literature	2011	New project	Guzhang County, Hunan Province	Guzhang Intangible Cultural Heritage Protection Center	109.946	28.6204	Hunan	Central China
180	Ⅰ-113	Poya love song	Folk Literature	2011	New project	Funing County, Yunnan Province	Funing County Cultural Center	105.628	23.6281	Yunnan	Southwest China
181	Ⅰ-114	Zhu zanci	Folk Literature	2011	New project	Dongwuzhumuqin banner, Inner Mongolia Autonomous Region	Dongwuzhumuqin banner Cultural Museum	116.967	45.5167	Inner Mongolia	North China
182	Ⅰ-114	Zhu zanci	Folk Literature	2011	New project	Bohu County, Xinjiang Uygur Autonomous Region	Bohu Intangible Cultural Heritage Protection Center	86.6297	41.979	Xinjiang	Northwest China
183	Ⅰ-114	Zhu zanci	Folk Literature	2011	New project	Bukessel Mongolian Autonomous County, Xinjiang Uygur Autonomous Region	Intangible cultural heritage protection center of hebukesail Mongolian Autonomous County	85.7255	46.7924	Xinjiang	Northwest China
184	Ⅰ-115	Dark biography	Folk Literature	2011	New project	Baokang County, Hubei Province	Baokang County Cultural Center	111.256	31.8804	Hubei	Central China
185	Ⅰ-115	Dark biography	Folk Literature	2011	New project	Shennongjia forest region of Hubei Province	Shennongjia forest Mass Art Museum	110.675	31.7457	Hubei	Central China
186	Ⅰ-116	Taoke Taohu	Folk Literature	2011	New project	Qiangoros Mongolian Autonomous County, Jilin Province	Cultural work station of qiangoros Mongolian Autonomous County (Qianguo Intangible Cultural Heritage Protection Center)	124.817	45.1161	Jilin	Northeast China
187	Ⅰ-117	Miluotuo	Folk Literature	2011	New project	Du'an Yao Autonomous County, Guangxi Zhuang Autonomous Region	Du'an Yao Autonomous County Cultural Center	108.101	23.9352	Guangxi	South China
188	Ⅰ-118	King Yaru	Folk Literature	2011	New project	Ziyun Miao Buyei Autonomous County, Guizhou Province	Yaluwang culture research center of Ziyun Miao Buyei Autonomous County	106.081	25.7539	Guizhou	Southwest China
189	Ⅰ-119	Mu naozhai tile	Folk Literature	2011	New project	Dehong Dai and Jingpo Autonomous Prefecture, Yunnan Province	Dehong Prefecture Cultural Center	98.5782	24.4399	Yunnan	Southwest China
190	Ⅰ-120	Rochloye and zaszaye	Folk Literature	2011	New project	Mojiang Hani Autonomous County, Yunnan Province	Mojiang Hani Autonomous County Cultural Center	101.691	23.4346	Yunnan	Southwest China
191	Ⅰ-121	Asisenki	Folk Literature	2011	New project	Maitreya county, Yunnan Province	Maitreya Cultural Center	103.413	24.4147	Yunnan	Southwest China
192	Ⅰ-122	Qiangge war	Folk Literature	2011	New project	Wenchuan County, Sichuan Province	Wenchuan County Cultural Center	103.588	31.4792	Sichuan	Southwest China
193	Ⅰ-123	Chak Chak	Folk Literature	2011	New project	Yining City, Xinjiang Uygur Autonomous Region	Yining Cultural Center	81.275	43.9074	Xinjiang	Northwest China
194	Ⅰ-124	Youyang ancient songs	Folk Literature	2011	New project	Youyang Tujia and Miao Autonomous County, Chongqing	Youyang Tujia and Miao Autonomous County Cultural Center	108.763	28.8446	Chongqing	Southwest China
195	Ⅰ-125	Proverb (Shanghai proverb)	Folk Literature	2011	New project	Minhang District, Shanghai	Shanghai Minhang District Pujiang town culture and Sports Development Center	121.377	31.1147	Shanghai	East China
196	Ⅰ-125	Proverb (Northern Shaanxi folk proverb)	Folk Literature	2014	Extension project	Yulin City, Shaanxi Province	Yulin Mass Art Museum	109.736	38.2896	Shaanxi	Northwest China
197	Ⅰ-126	Legend of Lugou Bridge	Folk Literature	2014	New project	Fengtai District, Beijing	Beijing Fengtai District Cultural Center	116.281	39.8572	Beijing	North China
198	Ⅰ-127	Legend of Guiguzi	Folk Literature	2014	New project	Linzhang County, Hebei Province	Linzhang County Cultural Center	114.614	36.3354	Hebei	North China
199	Ⅰ-128	Legend of filial piety in the East China Sea	Folk Literature	2014	New project	Lianyungang City, Jiangsu Province	Lianyungang Filial Piety Culture Research Association	119.173	34.601	Jiangsu	East China
200	Ⅰ-129	Legend of Liu Ruan	Folk Literature	2014	New project	Tiantai County, Zhejiang Province	Taizhou Tiantai Mountain Culture Research Association	121.002	29.1468	Zhejiang	East China
201	Ⅰ-130	Legend of Peacock Flying Southeast	Folk Literature	2014	New project	Huining County, Anhui Province	Huaining County Cultural Center	116.824	30.7363	Anhui	East China
202	Ⅰ-130	Legend of Peacock Flying Southeast	Folk Literature	2014	New project	Qianshan County, Anhui Province	Qianshan Cultural Center	116.576	30.6337	Anhui	East China
203	Ⅰ-131	Laozi legend	Folk Literature	2014	New project	Woyang County, Anhui Province	Woyang County Cultural Center	116.21	33.4944	Anhui	East China
204	Ⅰ-131	Laozi legend	Folk Literature	2014	New project	Lingbao City, Henan Province	Lingbao Cultural Center	110.889	34.5183	Henan	Central China
205	Ⅰ-132	Legend of Chen Sanwu Niang	Folk Literature	2014	New project	Luojiang District, Quanzhou City, Fujian Province	Quanzhou Luojiang District Cultural Center	118.667	24.9427	Fujian	East China
206	Ⅰ-133	Legend of Hu Yiyang	Folk Literature	2014	New project	Chengyang District, Qingdao City, Shandong Province	Qingdao Chengyang Liuting Yiyang Cultural Park	120.391	36.3067	Shandong	East China
207	Ⅰ-134	Legend of Mencius mother and Godson	Folk Literature	2014	New project	Zoucheng City, Shandong Province	Zoucheng Cultural Center	116.998	35.4054	Shandong	East China
208	Ⅰ-135	Hetu Luoshu legend	Folk Literature	2014	New project	Luoyang City, Henan Province	Luoyang Cultural Center (Luoyang Intangible Cultural Heritage Protection Center)	112.428	34.664	Henan	Central China
209	Ⅰ-136	Unfounded legend	Folk Literature	2014	New project	Qi County, Henan Province	Qixian people's Cultural Center (Qixian Art Troupe for sending plays to the countryside)	114.777	34.5504	Henan	Central China
210	Ⅰ-137	Legend of the Three Kingdoms	Folk Literature	2014	New project	Hubei province	Hubei Mass Art Museum (Hubei Intangible Cultural Heritage Protection Center)	114.293	30.5868	Hubei	Central China
211	Ⅰ-138	Legend of Bo Yazi period	Folk Literature	2014	New project	Wuhan City, Hubei Province	Wuhan City, Hubei Province	114.3	30.5953	Hubei	Central China
212	Ⅰ-139	Legend of Yin Jifu	Folk Literature	2014	New project	Fangxian County, Hubei Province	Fangxian Cultural Center	110.721	32.0423	Hubei	Central China
213	Ⅰ-140	Legend of Su Xian	Folk Literature	2014	New project	Suxian District, Chenzhou City, Hunan Province	Chenzhou Suxian District Cultural Center	113.037	25.8033	Hunan	Central China
214	Ⅰ-141	The legend of Biashiraz	Folk Literature	2014	New project	Jinyang County, Sichuan Province	Jinyang County Cultural Center	103.247	27.7003	Sichuan	Southwest China
215	Ⅰ-142	Cangjie legend	Folk Literature	2014	New project	Luonan County, Shaanxi Province	Luonan County Cultural Center	110.143	34.0922	Shaanxi	Northwest China
216	Ⅰ-142	Cangjie legend	Folk Literature	2014	New project	Baishui County, Shaanxi Province	Baishui County Cultural Center	109.586	35.1783	Shaanxi	Northwest China
217	Ⅰ-143	Legend of Camel Spring	Folk Literature	2014	New project	Xunhua Salar Autonomous County, Qinghai Province	Xunhua Salar Autonomous County Cultural Center	102.487	35.8512	Qinghai	Northwest China
218	Ⅰ-144	Hui folk stories	Folk Literature	2014	New project	Jingyuan County, Ningxia Hui Autonomous Region	Jingyuan County Cultural Center	106.326	35.4985	Ningxia	Northwest China
219	Ⅰ-145	Guangchan Hou story	Folk Literature	2014	New project	Yangcheng County, Shanxi Province	Yangcheng County Cultural Center	112.408	35.4861	Shanxi	North China
220	Ⅰ-146	Xie Jin story	Folk Literature	2014	New project	Jishui County, Jiangxi Province	Jishui County Cultural Center	115.13	27.2328	Jiangxi	Central China
221	Ⅰ-147	The story of Zhuang's hundred bird clothes	Folk Literature	2014	New project	Hengxian County, Guangxi Zhuang Autonomous Region	Hengxian Cultural Center (Hengxian Intangible Cultural Heritage Protection Center)	109.257	22.6828	Guangxi	South China
222	Ⅰ-148	Avanti story	Folk Literature	2014	New project	Kashgar region of Xinjiang Uygur Autonomous Region	Kashgar Regional Cultural Museum	75.9862	39.4674	Xinjiang	Northwest China
223	Ⅰ-149	Folk tales of Guangyang town	Folk Literature	2014	New project	Nan'an District, Chongqing	Chongqing Nan'an District Cultural Center	106.641	29.5041	Chongqing	Southwest China
224	Ⅰ-150	West Queen Mother myth	Folk Literature	2014	New project	Fukang City, Xinjiang Uygur Autonomous Region	Xinjiang Tianchi Management Committee (Xinjiang Tianshan Tianchi scenic spot management committee and Xinjiang Tianchi bogdafeng Nature Reserve Management Bureau)	87.9441	44.1675	Xinjiang	Northwest China
225	Ⅰ-151	Pan Wang Dage	Folk Literature	2014	New project	Jianghua Yao Autonomous County, Hunan Province	Jianghua Yao Autonomous County Cultural Center	111.574	25.1886	Hunan	Central China
226	Ⅰ-152	Ma Mu	Folk Literature	2014	New project	Xide County, Sichuan Province	Xide County Cultural Center	102.411	28.31	Sichuan	Southwest China
227	Ⅰ-153	Black and white war	Folk Literature	2014	New project	Gucheng District, Lijiang City, Yunnan Province	Gucheng District intangible cultural heritage protection and Management Center	100.225	26.8807	Yunnan	Southwest China
228	Ⅰ-154	Qijiayanxi	Folk Literature	2014	New project	Huzhu Tu Autonomous County, Qinghai Province	Huzhu Tu Autonomous County Cultural Center	101.958	36.8443	Qinghai	Northwest China
229	Ⅰ-155	Changshan cheering ballad	Folk Literature	2014	New project	Changshan County, Zhejiang Province	Changshan County Cultural Center	118.506	28.9055	Zhejiang	East China
230	Ⅱ-1	Zuoquan flowering tune	Traditional music	2006	New project	Zuoquan County, Shanxi Province	Zuoquan folk song Research Center	113.373	37.082	Shanxi	North China
231	Ⅱ-2	Hequ folk song	Traditional music	2006	New project	Hequ County, Shanxi Province	Hequ Errentai Art Research Center	111.132	39.3833	Shanxi	North China
232	Ⅱ-3	Mongolian Long Tune folk song	Traditional music	2006	New project	Inner Mongolia Autonomous Region	Inner Mongolia Autonomous Region Art Research Institute (Inner Mongolia Autonomous Region Art archives)	111.664	40.817	Inner Mongolia	North China
233	Ⅱ-3	Mongolian Long Tune folk song	Traditional music	2008	Extension project	Bayingolin Mongolian Autonomous Prefecture, Xinjiang Uygur Autonomous Region	Xinjiang Bayingolin Mongolian Autonomous Prefecture Cultural Museum	86.1483	41.7671	Xinjiang	Northwest China
234	Ⅱ-3	Mongolian Long Tune folk song	Traditional music	2008	Extension project	Bukessel Mongolian Autonomous County, Xinjiang Uygur Autonomous Region	Intangible cultural heritage protection center of hebukesail Mongolian Autonomous County	85.7255	46.7924	Xinjiang	Northwest China
235	Ⅱ-3	Mongolian Long Tune folk song (balhu Long Tune)	Traditional music	2014	Extension project	Xinbalhuzuo banner, Inner Mongolia Autonomous Region	New balhu Left Banner Cultural Museum	118.262	48.2163	Inner Mongolia	North China
236	Ⅱ-4	Mongolian Humai	Traditional music	2006	New project	Inner Mongolia Autonomous Region	Inner Mongolia Autonomous Region Art Research Institute (Inner Mongolia Autonomous Region Art archives)	111.664	40.817	Inner Mongolia	North China
237	Ⅱ-4	Mongolian Humai	Traditional music	2008	Extension project	Altay region of Xinjiang Uygur Autonomous Region	Altay Cultural Museum (Altay intangible cultural heritage protection center, Altay Art Museum)	88.1363	47.8471	Xinjiang	Northwest China
238	Ⅱ-5	Dangtu folk song	Traditional music	2006	New project	Ma'anshan City, Anhui Province	Dangtu County Cultural Center	118.501	31.6716	Anhui	East China
239	Ⅱ-6	Chaohu folk song	Traditional music	2006	New project	Chaohu City, Anhui Province	Chaohu Cultural Center	117.857	31.6008	Anhui	East China
240	Ⅱ-7	She folk songs	Traditional music	2006	New project	Ningde City, Fujian Province	Ningde Art Museum	119.522	26.6627	Fujian	East China
241	Ⅱ-7	She folk songs	Traditional music	2008	Extension project	Jingning She Autonomous County, Zhejiang Province	Jingning She Autonomous County Intangible Cultural Heritage Protection Center	119.631	27.9767	Zhejiang	East China
242	Ⅱ-7	She folk songs	Traditional music	2011	Extension project	Taishun County, Zhejiang Province	Taishun Intangible Cultural Heritage Protection Center	119.713	27.5601	Zhejiang	East China
243	Ⅱ-8	Xingguo folk song	Traditional music	2006	New project	Xingguo County, Jiangxi Province	Xingguo County Cultural Center	115.358	26.3411	Jiangxi	Central China
244	Ⅱ-9	Xingshan folk song	Traditional music	2006	New project	Xingshan County, Hubei Province	Xingshan County Cultural Center	110.742	31.3503	Hubei	Central China
245	Ⅱ-10	Sangzhi folk song	Traditional music	2006	New project	Sangzhi County, Hunan Province	Sangzhi Intangible Cultural Heritage Protection Center	110.2	29.417	Hunan	Central China
246	Ⅱ-11	Meizhou Hakka folk song	Traditional music	2006	New project	Meizhou City, Guangdong Province	Meizhou Cultural Center (Meizhou Intangible Cultural Heritage Protection Center)	116.113	24.3017	Guangdong	South China
247	Ⅱ-12	Zhongshan saltwater song	Traditional music	2006	New project	Zhongshan City, Guangdong Province	Zhongshan Cultural Center	113.377	22.5238	Guangdong	South China
248	Ⅱ-13	Yazhou folk song	Traditional music	2006	New project	Sanya City, Hainan Province	Sanya Mass Art Museum	109.504	18.2496	Hainan	South China
249	Ⅱ-13	Yazhou folk song	Traditional music	2008	Extension project	Ledong Li Autonomous County, Hainan Province	Ledong Li Autonomous County Cultural Center	109.169	18.7519	Hainan	South China
250	Ⅱ-14	Danzhou tone	Traditional music	2006	New project	Danzhou City, Hainan Province	Danzhou Cultural Center	109.573	19.5195	Hainan	South China
251	Ⅱ-15	Shizhu Tujia Luoer tune	Traditional music	2006	New project	Shizhu Tujia Autonomous County, Chongqing	Shizhu Tujia Autonomous County Intangible Cultural Heritage Protection Center	108.109	30.0017	Chongqing	Southwest China
252	Ⅱ-16	Bashan recites two songs	Traditional music	2006	New project	Bazhong City, Sichuan Province	Bazhong Cultural Center	106.75	31.861	Sichuan	Southwest China
253	Ⅱ-17	Lisu folk songs	Traditional music	2006	New project	Nujiang Lisu Autonomous Prefecture, Yunnan Province	Nujiang Lisu Autonomous Prefecture Cultural Center	98.8559	25.8472	Yunnan	Southwest China
254	Ⅱ-17	Lisu folk songs	Traditional music	2006	New project	Lushui County, Yunnan Province	Lushui Cultural Center	98.8576	25.8262	Yunnan	Southwest China
255	Ⅱ-18	Ziyang folk songs	Traditional music	2006	New project	Ziyang County, Shaanxi Province	Ziyang County Cultural Center	108.53	32.5226	Shaanxi	Northwest China
256	Ⅱ-19	Yugur folk songs	Traditional music	2006	New project	Sunan Yugur Autonomous County, Gansu Province	Sunan Yugur Autonomous County intangible cultural heritage protection and inheritance Center	99.6144	38.8367	Gansu	Northwest China
257	Ⅱ-20	Hua'er (Lianhua Mountain Hua'er Fair)	Traditional music	2006	New project	Kangle County, Gansu Province	Kangle County Cultural Center	103.706	35.3711	Gansu	Northwest China
258	Ⅱ-20	Hua'er (songmingyan Hua'er Fair)	Traditional music	2006	New project	Hezheng County, Gansu Province	Hezheng County Cultural Center	103.349	35.425	Gansu	Northwest China
259	Ⅱ-20	Hua'er (Erlang Mountain Hua'er Fair)	Traditional music	2006	New project	Minxian County, Gansu Province	Minxian Cultural Center	104.034	34.4394	Gansu	Northwest China
260	Ⅱ-20	Hua'er (LAOYESHAN Hua'er Fair)	Traditional music	2006	New project	Datong Hui and Tu Autonomous County, Qinghai Province	Datong Hui and Tu Autonomous County Cultural Center	101.684	36.9269	Qinghai	Northwest China
261	Ⅱ-20	Hua'er (danmatu Flower Festival)	Traditional music	2006	New project	Huzhu Tu Autonomous County, Qinghai Province	Huzhu Tu Autonomous County Cultural Center	101.958	36.8443	Qinghai	Northwest China
262	Ⅱ-20	Hua'er (Qutan Temple Hua'er Fair)	Traditional music	2006	New project	Ledu County, Qinghai Province	Haidong Ledu District Cultural Center	102.4	36.482	Qinghai	Northwest China
263	Ⅱ-20	Hua'er (Qili Temple Hua'er Fair)	Traditional music	2006	New project	Minhe Hui and Tu Autonomous County, Qinghai Province	Minhe Hui and Tu Autonomous County Cultural Center	102.829	36.3206	Qinghai	Northwest China
264	Ⅱ-20	Hua'er (Ningxia Hui mountain Hua'er)	Traditional music	2006	New project	Ningxia Hui Autonomous Region	Cultural Museum of Ningxia Hui Autonomous Region (intangible cultural heritage protection center of Ningxia Hui Autonomous Region, exhibition hall of Ningxia Hui Autonomous Region)	106.274	38.4659	Ningxia	Northwest China
265	Ⅱ-20	Hua'er (Xinjiang Hua'er)	Traditional music	2008	Extension project	Changji Hui Autonomous Prefecture, Xinjiang Uygur Autonomous Region	Medong district cultural center of Urumqi	87.3051	44.0099	Xinjiang	Northwest China
266	Ⅱ-20	Hua'er (Xinjiang Hua'er)	Traditional music	2008	Extension project	Bayingolin Mongolian Autonomous Prefecture, Xinjiang Uygur Autonomous Region	Yanqi Hui Autonomous County Cultural Center	86.1483	41.7671	Xinjiang	Northwest China
267	Ⅱ-20	Hua'er (Zhangjiachuan Hua'er)	Traditional music	2014	Extension project	Zhangjiachuan Hui Autonomous County, Gansu Province	Zhangjiachuan Hui Autonomous County Cultural Center	106.2	34.9889	Gansu	Northwest China
268	Ⅱ-21	Tibetan Rai	Traditional music	2006	New project	Hainan Tibetan Autonomous Prefecture, Qinghai Province	Hainan culture museum	100.618	36.2808	Qinghai	Northwest China
269	Ⅱ-21	Tibetan Rai (Naqu Rai)	Traditional music	2014	Extension project	Naqu Prefecture, Tibet Autonomous Region	Naqu Mass Art Museum, Tibet	92.0505	31.4804	Tibet	Southwest China
270	Ⅱ-22	Liaozhai slang	Traditional music	2006	New project	Zibo City, Shandong Province	Zichuan Liaozhai Folk Song Art Troupe	118.042	36.8144	Shandong	East China
271	Ⅱ-23	Jingzhou Miao songs	Traditional music	2006	New project	Jingzhou Miao and Dong Autonomous County, Hunan Province	Jingzhou Miao and Dong Autonomous County Intangible Cultural Heritage Protection Center	109.692	26.5786	Hunan	Central China
272	Ⅱ-24	Chuanjiang horn	Traditional music	2006	New project	Chongqing City	Chongqing Cultural Research Institute (Chongqing intangible cultural heritage protection center and Chongqing Vocational skill appraisal station for special types of work in the cultural industry)	106.547	29.5666	Chongqing	Southwest China
273	Ⅱ-24	Chuanjiang horn	Traditional music	2006	New project	Sichuan Province	Sichuan Academy of Art	104.063	30.6619	Sichuan	Southwest China
274	Ⅱ-25	Nanxi horn	Traditional music	2006	New project	Qianjiang District, Chongqing	Chongqing Qianjiang District National Culture and Art Museum	108.766	29.5363	Chongqing	Southwest China
275	Ⅱ-26	Mudong folk songs	Traditional music	2006	New project	Banan District, Chongqing	Chongqing Banan District Mudong Town Cultural Service Center	106.537	29.4053	Chongqing	Southwest China
276	Ⅱ-27	Weeding gongs and drums in northern Sichuan	Traditional music	2006	New project	Qingchuan County, Sichuan Province	Qingchuan County Cultural Center	105.235	32.5777	Sichuan	Southwest China
277	Ⅱ-27	Weeding gongs and drums (Wuning Drum Song)	Traditional music	2008	Extension project	Wuning County, Jiangxi Province	Wuning Intangible Cultural Heritage Protection Center	115.095	29.2589	Jiangxi	Central China
278	Ⅱ-27	Weeding gongs and drums (Yichang weeding gongs and drums)	Traditional music	2008	Extension project	Yichang City, Hubei Province	Yichang Yiling District Cultural Center	111.281	30.6943	Hubei	Central China
279	Ⅱ-27	Weeding gongs and drums (Wufeng Tujia weeding gongs and drums)	Traditional music	2008	Extension project	Wufeng Tujia Autonomous County, Hubei Province	Wufeng Tujia Autonomous County Cultural Center	111.068	30.1592	Hubei	Central China
280	Ⅱ-27	Weeding gongs and drums (Xingshan weeding gongs and drums)	Traditional music	2008	Extension project	Xingshan County, Hubei Province	Xingshan County Cultural Center	110.742	31.3503	Hubei	Central China
281	Ⅱ-27	Weeding gongs and drums (Xuanen weeding gongs and drums)	Traditional music	2008	Extension project	Xuanen County, Hubei Province	Xuanen County mass culture center	109.487	29.9895	Hubei	Central China
282	Ⅱ-27	Weeding gongs and drums (Changyang folk song)	Traditional music	2008	Extension project	Changyang Tujia Autonomous County, Hubei Province	National folk traditional culture protection center of Changyang Tujia Autonomous County	111.202	30.4753	Hubei	Central China
283	Ⅱ-27	Weeding gongs and drums (weeding gongs and drums of Tujia Nationality in East Sichuan)	Traditional music	2008	Extension project	Xuanhan County, Sichuan Province	Xuanhan County Cultural Center	107.723	31.356	Sichuan	Southwest China
284	Ⅱ-27	Weeding gongs and drums (Jinhu Yangko)	Traditional music	2014	Extension project	Jinhu County, Jiangsu Province	Jinhu County Cultural Center	119.015	33.0272	Jiangsu	East China
285	Ⅱ-28	Dong songs	Traditional music	2006	New project	Liping County, Guizhou Province	Liping County Cultural Center	109.132	26.2336	Guizhou	Southwest China
286	Ⅱ-28	Dong songs	Traditional music	2006	New project	Liuzhou City, Guangxi Zhuang Autonomous Region	Liuzhou Mass Art Museum	109.407	24.3173	Guangxi	South China
287	Ⅱ-28	Dong songs	Traditional music	2006	New project	Sanjiang Dong Autonomous County, Guangxi Zhuang Autonomous Region	Sanjiang Dong Autonomous County intangible cultural heritage protection and Development Center	109.603	25.7864	Guangxi	South China
288	Ⅱ-28	Dong songs	Traditional music	2008	Extension project	Congjiang County, Guizhou Province	Congjiang Intangible Cultural Heritage Protection Center	108.901	25.7562	Guizhou	Southwest China
289	Ⅱ-28	Dong songs	Traditional music	2008	Extension project	Rongjiang County, Guizhou Province	Rongjiang Intangible Cultural Heritage Protection Center	108.518	25.9351	Guizhou	Southwest China
290	Ⅱ-29	Dong Pipa song	Traditional music	2006	New project	Rongjiang County, Guizhou Province	Rongjiang Intangible Cultural Heritage Protection Center	108.518	25.9351	Guizhou	Southwest China
291	Ⅱ-29	Dong Pipa song	Traditional music	2006	New project	Liping County, Guizhou Province	Liping County Cultural Center	109.132	26.2336	Guizhou	Southwest China
292	Ⅱ-29	Dong Pipa song	Traditional music	2011	Extension project	Congjiang County, Guizhou Province	Congjiang Intangible Cultural Heritage Protection Center	108.901	25.7562	Guizhou	Southwest China
293	Ⅱ-30	Hani multi part folk song	Traditional music	2006	New project	Honghe Hani and Yi Autonomous Prefecture, Yunnan Province	Honghe Hani and Yi Autonomous Prefecture Intangible Cultural Heritage Protection Center	103.382	23.3693	Yunnan	Southwest China
294	Ⅱ-30	Multi part folk song (chaoerdao Mongolian Chorus)	Traditional music	2008	Extension project	Xilinhot City, Inner Mongolia Autonomous Region	Xilinhot Cultural Center	116.079	43.9312	Inner Mongolia	North China
295	Ⅱ-30	Multi part folk song (Yao Butterfly Song)	Traditional music	2008	Extension project	Fuchuan Yao Autonomous County, Guangxi Zhuang Autonomous Region	Fuchuan Yao Autonomous County Cultural Center	111.272	24.8173	Guangxi	South China
296	Ⅱ-30	Multi part folk song (three part folk song of Zhuang nationality)	Traditional music	2008	Extension project	Mashan County, Guangxi Zhuang Autonomous Region	Mashan County Cultural Center	108.173	23.7108	Guangxi	South China
297	Ⅱ-30	Multi part folk song (Qiang multi part folk song)	Traditional music	2008	Extension project	Songpan County, Sichuan Province	Songpan County Cultural Center	103.603	32.6578	Sichuan	Southwest China
298	Ⅱ-30	Multi part folk song (Qiaoqi multi part folk song)	Traditional music	2008	Extension project	Ya'an City, Sichuan Province	Baoxing County Cultural Center	102.999	29.9904	Sichuan	Southwest China
299	Ⅱ-30	Multi part folk song (Miao multi part folk song)	Traditional music	2008	Extension project	Taijiang County, Guizhou Province	Taijiang Intangible Cultural Heritage Protection Center	108.317	26.6709	Guizhou	Southwest China
300	Ⅱ-30	Multi part folk song (Miao multi part folk song)	Traditional music	2008	Extension project	Jianhe County, Guizhou Province	Jianhe County Cultural Center	108.437	26.7316	Guizhou	Southwest China
301	Ⅱ-30	Multi part folk song (Chaoer road - Abaga Chaoer)	Traditional music	2011	Extension project	Abaga banner, Inner Mongolia Autonomous Region	Abaga banner Cultural Museum	114.944	44.0212	Inner Mongolia	North China
302	Ⅱ-30	Multi part folk song (almeido part folk song)	Traditional music	2014	Extension project	Heishui County, Sichuan Province	Heishui County Cultural Center	102.988	32.0642	Sichuan	Southwest China
303	Ⅱ-31	Yi seaweed tune	Traditional music	2006	New project	Honghe Hani and Yi Autonomous Prefecture, Yunnan Province	Shiping County Cultural Center	103.382	23.3693	Yunnan	Southwest China
304	Ⅱ-32	Napo Zhuang folk songs	Traditional music	2006	New project	Napo County, Guangxi Zhuang Autonomous Region	Napo County Cultural Center	105.829	23.3902	Guangxi	South China
305	Ⅱ-33	Lishui boatman's horn	Traditional music	2006	New project	Li County, Hunan Province	Lixian Culture Museum	111.753	29.6359	Hunan	Central China
306	Ⅱ-34	Guqin art	Traditional music	2006	New project	China Academy of Art	China Academy of Art	116.415	39.9833	Beijing	North China
307	Ⅱ-34	Guqin art (Yushan Qin school)	Traditional music	2008	Extension project	Changshu City, Jiangsu Province	Changshu Yushan Qin school art studio	120.748	31.6563	Jiangsu	East China
308	Ⅱ-34	Guqin art (Guangling Qin school)	Traditional music	2008	Extension project	Yangzhou City, Jiangsu Province	Yangzhou Cultural Center	119.416	32.395	Jiangsu	East China
309	Ⅱ-34	Guqin art (Jinling Qin school)	Traditional music	2008	Extension project	Nanjing City, Jiangsu Province	Nanjing Qinhuai District Cultural Center	118.791	32.0614	Jiangsu	East China
310	Ⅱ-34	Guqin art (Meian Qin school)	Traditional music	2008	Extension project	Nantong City, Jiangsu Province	Nantong Intangible Cultural Heritage Research Association	120.86	32.0184	Jiangsu	East China
311	Ⅱ-34	Guqin art (Meian Qin school)	Traditional music	2008	Extension project	Zhenjiang City, Jiangsu Province	Zhenjiang Mengxi Piano Club	119.447	32.2063	Jiangsu	East China
312	Ⅱ-34	Guqin art (Zhejiang School)	Traditional music	2008	Extension project	Hangzhou City, Zhejiang Province	Hangzhou Intangible Cultural Heritage Protection Center	120.205	30.2483	Zhejiang	East China
313	Ⅱ-34	Guqin art (Zhucheng school)	Traditional music	2008	Extension project	Zhucheng City, Shandong Province	Zhucheng Cultural Center	119.404	35.9954	Shandong	East China
314	Ⅱ-34	Guqin art (Lingnan School)	Traditional music	2008	Extension project	Guangzhou City, Guangdong Province	Guangzhou Haizhu District Cultural Center (Guangzhou Haizhu District Intangible Cultural Heritage Protection Center)	113.259	23.1318	Guangdong	South China
315	Ⅱ-34	Guqin art	Traditional music	2014	Extension project	Daxing District, Beijing	Beijing juntianfang Guqin culture and Art Communication Co., Ltd	116.335	39.7256	Beijing	North China
316	Ⅱ-34	Guqin art	Traditional music	2014	Extension project	Hong Kong Special Administrative Region	Cai Changshou and Cai Changshou piano consumer society	114.166	22.2802	Hong Kong	South China
317	Ⅱ-35	Mongolian Matouqin music	Traditional music	2006	New project	Inner Mongolia Autonomous Region	Inner Mongolia Autonomous Region Art Research Institute (Inner Mongolia Autonomous Region Art archives)	111.664	40.817	Inner Mongolia	North China
318	Ⅱ-35	Mongolian Matouqin music	Traditional music	2008	Extension project	Qiangoros Mongolian Autonomous County, Jilin Province	Ethnic song and dance teaching center of qiangoros Mongolian Autonomous County (Matouqin Orchestra)	124.817	45.1161	Jilin	Northeast China
319	Ⅱ-36	Mongolian Sihu music	Traditional music	2006	New project	Tongliao City, Inner Mongolia Autonomous Region	Tongliao national song and Dance Troupe	122.258	43.6151	Inner Mongolia	North China
320	Ⅱ-36	Mongolian Sihu music	Traditional music	2008	Extension project	Qiangoros Mongolian Autonomous County, Jilin Province	Grassland Culture Museum of former golros Mongolian Autonomous County	124.817	45.1161	Jilin	Northeast China
321	Ⅱ-36	Mongolian Sihu music	Traditional music	2008	Extension project	Durbert Mongolian Autonomous County, Heilongjiang Province	Durbert Mongolian Autonomous County Museum	124.436	46.8607	Heilongjiang	Northeast China
322	Ⅱ-36	Mongolian Sihu music	Traditional music	2014	Extension project	Horqin youyou Middle Banner, Inner Mongolia Autonomous Region	Horqin youyouzhong Banner Culture Museum	121.47	45.0588	Inner Mongolia	North China
323	Ⅱ-37	Suona Art	Traditional music	2006	New project	Qinyang City, Henan Province	Qinyang Cultural Center (Qinyang Intangible Cultural Heritage Preservation Center)	112.945	35.0883	Henan	Central China
324	Ⅱ-37	Suona Art	Traditional music	2006	New project	Qingyang City, Gansu Province	Qingyang Xifeng District Cultural Center	107.634	35.7346	Gansu	Northwest China
325	Ⅱ-37	Suona Art (Tangshan flower blowing)	Traditional music	2008	Extension project	Caofeidian District, Hebei Province	Tangshan Caofeidian District Cultural Center	118.454	39.2719	Hebei	North China
326	Ⅱ-37	Suona Art (Fengning Manchu noisy Club)	Traditional music	2008	Extension project	Fengning Manchu Autonomous County, Hebei Province	Fengning Manchu Autonomous County Intangible Cultural Heritage Protection Center	116.64	41.2072	Hebei	North China
327	Ⅱ-37	Suona Art (advocated in northern Shanxi)	Traditional music	2008	Extension project	Yanggao County, Shanxi Province	Yanggao County Cultural Center	113.742	40.3598	Shanxi	North China
328	Ⅱ-37	Suona Art (Shangdang Bayin Club)	Traditional music	2008	Extension project	Changzi County, Shanxi Province	Changzi County Cultural Center	112.872	36.1225	Shanxi	North China
329	Ⅱ-37	Suona Art (Shangdang Yuehu class society)	Traditional music	2008	Extension project	Huguan County, Shanxi Province	Huguan niufu drum music club	113.201	36.1154	Shanxi	North China
330	Ⅱ-37	Suona Art (advocated in northern Shanxi)	Traditional music	2008	Extension project	Xinzhou City, Shanxi Province	Xinzhou Xinfu District Cultural Center	112.727	38.4171	Shanxi	North China
331	Ⅱ-37	Suona Art (Dandong drum music)	Traditional music	2008	Extension project	Dandong City, Liaoning Province	Dandong Intangible Cultural Heritage Protection Research Center	124.377	40.1227	Liaoning	Northeast China
332	Ⅱ-37	Suona Art (Yang Xiaoban's advocacy Music Studio)	Traditional music	2008	Extension project	Zhaozhou County, Heilongjiang Province	Zhaozhou Intangible Cultural Heritage Protection Center	125.262	45.697	Heilongjiang	Northeast China
333	Ⅱ-37	Suona Art (played by Yudu suona's father-in-law)	Traditional music	2008	Extension project	Yudu County, Jiangxi Province	Yudu County Cultural Center	115.41	25.955	Jiangxi	Central China
334	Ⅱ-37	Suona Art (Wanzai Desheng drum)	Traditional music	2008	Extension project	Wanzai County, Jiangxi Province	Wanzai County Cultural Center	114.44	28.1092	Jiangxi	Central China
335	Ⅱ-37	Suona Art (advocacy music of Zou Chengping school)	Traditional music	2008	Extension project	Zoucheng City, Shandong Province	Zoucheng Cultural Center	116.998	35.4054	Shandong	East China
336	Ⅱ-37	Suona Art (Ju water whine)	Traditional music	2008	Extension project	Baokang County, Hubei Province	Baokang County Cultural Center	111.256	31.8804	Hubei	Central China
337	Ⅱ-37	Suona Art (trumpet)	Traditional music	2008	Extension project	Nanzhang County, Hubei Province	Nanzhang County Cultural Center	111.833	31.7768	Hubei	Central China
338	Ⅱ-37	Suona Art (Yuan'an sound)	Traditional music	2008	Extension project	Yuan'an County, Hubei Province	Yuan'an County Cultural Center	111.635	31.0633	Hubei	Central China
339	Ⅱ-37	Suona Art (Castle Peak suona)	Traditional music	2008	Extension project	Xiangtan County, Hunan Province	Xiangtan County Cultural Center	112.945	27.7824	Hunan	Central China
340	Ⅱ-37	Suona Art (Yongcheng blow)	Traditional music	2008	Extension project	Qijiang District, Chongqing	Chongqing Qijiang District Cultural Center	106.648	29.0312	Chongqing	Southwest China
341	Ⅱ-37	Suona Art (Suimi suona)	Traditional music	2008	Extension project	Suide County, Shaanxi Province	Suide County Cultural Center	110.258	37.5023	Shaanxi	Northwest China
342	Ⅱ-37	Suona Art (Suimi suona)	Traditional music	2008	Extension project	Mizhi County, Shaanxi Province	Mizhi County Cultural Center	110.178	37.7547	Shaanxi	Northwest China
343	Ⅱ-37	Suona Art (Xuzhou drum music)	Traditional music	2011	Extension project	Xuzhou City, Jiangsu Province	Xuzhou Cultural Center	117.179	34.263	Jiangsu	East China
344	Ⅱ-37	Suona Art (Dangshan suona)	Traditional music	2011	Extension project	Suzhou City, Anhui Province	Dangshan County Cultural Center	116.979	33.6354	Anhui	East China
345	Ⅱ-37	Suona Art (Changting Gongyu blowing)	Traditional music	2011	Extension project	Changting County, Fujian Province	Changting County Cultural Center of Fujian Province	116.353	25.8364	Fujian	East China
346	Ⅱ-37	Suona Art (Linxian suona)	Traditional music	2014	Extension project	Linxian County, Shanxi Province	Linxian Da suona Training Center	110.986	37.9502	Shanxi	North China
347	Ⅱ-37	Suona Art (Lingbi Bolin horn)	Traditional music	2014	Extension project	Lingbi County, Anhui Province	Lingbi County Cultural Center	117.547	33.5546	Anhui	East China
348	Ⅱ-38	Qiang flute playing and making skills	Traditional music	2006	New project	Mao County, Sichuan Province	Mao County Cultural Center	103.851	31.6835	Sichuan	Southwest China
349	Ⅱ-39	Liaoning drum music	Traditional music	2006	New project	Liaoning Province	Liaoning Cultural Heritage Protection Center (Liaoning cultural relics protection center, Liaoning Intangible Cultural Heritage Protection Center)	123.429	41.8343	Liaoning	Northeast China
350	Ⅱ-39	Liaoning drum music	Traditional music	2006	New project	Liaoyang City, Liaoning Province	Liaoyang public culture and Sports Service Center	123.176	41.2673	Liaoning	Northeast China
351	Ⅱ-40	Southern Sizhu	Traditional music	2006	New project	Shanghai	Shanghai Mass Art Museum	121.469	31.2323	Shanghai	East China
352	Ⅱ-40	Southern Sizhu	Traditional music	2006	New project	Taicang City, Jiangsu Province	Taicang Cultural Center	121.126	31.4595	Jiangsu	East China
353	Ⅱ-40	Southern Sizhu	Traditional music	2008	Extension project	Hangzhou City, Zhejiang Province	Hangzhou art school	120.205	30.2483	Zhejiang	East China
354	Ⅱ-41	Five palace tunes in Haizhou	Traditional music	2006	New project	Lianyungang City, Jiangsu Province	Lianyungang Art Research Institute (Lianyungang drama studio and Lianyungang Intangible Cultural Heritage Protection Center)	119.173	34.601	Jiangsu	East China
355	Ⅱ-42	Shengzhou blow and beat	Traditional music	2006	New project	Shengzhou City, Zhejiang Province	Shengzhou Cultural Center (Shengzhou Intangible Cultural Heritage Protection Center)	120.827	29.564	Zhejiang	East China
356	Ⅱ-43	Zhoushan gongs and drums	Traditional music	2006	New project	Zhoushan City, Zhejiang Province	Zhoushan Dinghai Intangible Cultural Heritage Protection Center	122.103	30.0183	Zhejiang	East China
357	Ⅱ-44	Shifan music (Western Fujian Hakka Shifan Music)	Traditional music	2006	New project	Longyan City, Fujian Province	Fujian Longyan Art Museum	117.012	25.0779	Fujian	East China
358	Ⅱ-44	Shifan music (Shifan music in tea pavilion)	Traditional music	2006	New project	Fuzhou, Fujian Province	Fuzhou Taijiang District Cultural Center	119.292	26.0774	Fujian	East China
359	Ⅱ-44	Shifan music (Chuzhou Shifan gongs and drums)	Traditional music	2008	Extension project	Huai'an City, Jiangsu Province	Huai'an cultural center, Huai'an District, Huai'an City	119.016	33.5989	Jiangsu	East China
360	Ⅱ-44	Shifan music (Shaobo gongs and drums small brand)	Traditional music	2008	Extension project	Jiangdu City, Jiangsu Province	Yangzhou Jiangdu District Shaobo Town Social Public Utilities Service Center	119.576	32.4158	Jiangsu	East China
361	Ⅱ-44	Shifan music (tower Xifan)	Traditional music	2008	Extension project	Hangzhou City, Zhejiang Province	Hangzhou Xiaoshan District louta xishifan Association	120.205	30.2483	Zhejiang	East China
362	Ⅱ-44	Shifan music (Suichang Kunqu Shifan)	Traditional music	2008	Extension project	Suichang County, Zhejiang Province	Suichang Intangible Cultural Heritage Protection Center	119.271	28.5953	Zhejiang	East China
363	Ⅱ-44	Shifan music (Huangshi Huiyang Shiyin)	Traditional music	2008	Extension project	Putian City, Fujian Province	Putian Licheng District Cultural Center	119.003	25.4338	Fujian	East China
364	Ⅱ-44	Shifan music (Foshan Shifan)	Traditional music	2008	Extension project	Foshan City, Guangdong Province	Foshan Nanhai District Museum	113.117	23.0313	Guangdong	South China
365	Ⅱ-44	Shifan music (Hainan Bayin instrumental music)	Traditional music	2008	Extension project	Haikou City, Hainan Province	Haikou Meilan District Cultural Center	110.194	20.0465	Hainan	South China
366	Ⅱ-45	Southwest Shandong drum music	Traditional music	2006	New project	Jiaxiang County, Shandong Province	Jiaxiang County Cultural Center	116.337	35.408	Shandong	East China
367	Ⅱ-45	Southwest Shandong drum music	Traditional music	2008	Extension project	Mudan District, Heze City, Shandong Province	Heze Mudan District Cultural Center	115.412	35.2528	Shandong	East China
368	Ⅱ-45	Southwest Shandong drum music	Traditional music	2011	Extension project	Juye County, Shandong Province	Juye County Cultural Center	116.06	35.3875	Shandong	East China
369	Ⅱ-45	Southwest Shandong drum music	Traditional music	2011	Extension project	Shan county, Shandong Province	Shan County Cultural Center	116.102	34.7796	Shandong	East China
370	Ⅱ-46	Board names of the tunes	Traditional music	2006	New project	Nanyang City, Henan Province	Nanyang Mass Art Museum (Nanyang Intangible Cultural Heritage Protection Center)	112.535	33.0011	Henan	Central China
371	Ⅱ-47	Yichang Sizhu	Traditional music	2006	New project	Yiling District, Yichang City, Hubei Province	Yichang Yiling District Cultural Center	111.321	30.7723	Hubei	Central China
372	Ⅱ-48	Zhijiang folk percussion music	Traditional music	2006	New project	Zhijiang City, Hubei Province	Zhijiang Cultural Center	111.755	30.4285	Hubei	Central China
373	Ⅱ-49	Guangdong folk music	Traditional music	2006	New project	Guangzhou City, Guangdong Province	Guangdong music troupe Co., Ltd	113.259	23.1318	Guangdong	South China
374	Ⅱ-49	Guangdong folk music	Traditional music	2006	New project	Taishan City, Guangdong Province	Taishan cultural center, Guangdong Province	112.789	22.2548	Guangdong	South China
375	Ⅱ-50	Chaozhou Music	Traditional music	2006	New project	Chaozhou City, Guangdong Province	Chaozhou Cultural Center (Chaozhou Intangible Cultural Heritage Protection Center)	116.628	23.6644	Guangdong	South China
376	Ⅱ-50	Chaozhou Music	Traditional music	2006	New project	Shantou City, Guangdong Province	Shantou Chaoyang District Cultural Center	116.704	23.3736	Guangdong	South China
377	Ⅱ-51	Guangdong Han music	Traditional music	2006	New project	Dapu County, Guangdong Province	Tai Po County Cultural Center	116.691	24.3506	Guangdong	South China
378	Ⅱ-52	Percussion (Jielong Percussion)	Traditional music	2006	New project	Banan District, Chongqing	Chongqing Banan District Jielong town culture and Sports Service Center	106.537	29.4053	Chongqing	Southwest China
379	Ⅱ-52	Percussion (Jinqiao Percussion)	Traditional music	2006	New project	Wansheng District, Chongqing	Chongqing Wansheng economic and Technological Development Zone Cultural Center	106.924	28.9512	Chongqing	Southwest China
380	Ⅱ-52	Percussion (Eight in Guangxi)	Traditional music	2011	Extension project	Yulin City, Guangxi Zhuang Autonomous Region	Yulin Yuzhou District Cultural Center	110.176	22.6567	Guangxi	South China
381	Ⅱ-53	Liangping Laizi drums	Traditional music	2006	New project	Liangping County, Chongqing	Chongqing Liangping District Cultural Heritage Protection Center	107.765	30.6568	Chongqing	Southwest China
382	Ⅱ-54	Tujia Wai drums	Traditional music	2006	New project	Xiangxi Tujia and Miao Autonomous Prefecture, Hunan Province	Intangible cultural heritage protection center of Xiangxi Tujia and Miao Autonomous Prefecture	109.734	28.3154	Hunan	Central China
383	Ⅱ-54	Tujia Wai drums	Traditional music	2008	Extension project	Wufeng Tujia Autonomous County, Hubei Province	Wufeng Tujia Autonomous County Cultural Center	111.068	30.1592	Hubei	Central China
384	Ⅱ-54	Tujia Wai drums	Traditional music	2008	Extension project	Hefeng County, Hubei Province	Hefeng County Cultural Center (Hefeng County Intangible Cultural Heritage Protection Center)	110.029	29.8927	Hubei	Central China
385	Ⅱ-55	Hebei Wind and Drum music	Traditional music	2006	New project	Yongnian County, Hebei Province	Handan Yongnian District Cultural Center	114.538	36.744	Hebei	North China
386	Ⅱ-55	Hebei Wind and Drum music	Traditional music	2006	New project	Funing County, Hebei Province	Qinhuangdao Funing District Cultural Center	119.239	39.875	Hebei	North China
387	Ⅱ-56	Powerful gongs and drums in southern Shanxi	Traditional music	2006	New project	Linfen City, Shanxi Province	Linfen Mass Art Museum	111.512	36.0843	Shanxi	North China
388	Ⅱ-57	Jiangzhou drum music	Traditional music	2006	New project	Xinjiang county, Shanxi Province	Shanxi Jiangzhou Drum Music Art Troupe	111.219	35.6165	Shanxi	North China
389	Ⅱ-58	Shangdang Bayinhui	Traditional music	2006	New project	Jincheng City, Shanxi Province	Jincheng Mass Art Museum	112.845	35.498	Shanxi	North China
390	Ⅱ-59	Sheng and Wind in Central Hebei Province(Qujiaying music club)	Traditional music	2006	New project	Gu'an County, Hebei Province	Gu'an County Cultural Center	116.293	39.437	Hebei	North China
391	Ⅱ-59	Sheng and Wind in Central Hebei Province (Gaoluo music club)	Traditional music	2006	New project	Laishui County, Hebei Province	Laishui County Cultural Center	115.708	39.3932	Hebei	North China
392	Ⅱ-59	Sheng and Wind in Central Hebei Province (Gaoqiao music club)	Traditional music	2006	New project	Bazhou City, Hebei Province	Bazhou Cultural Center	116.385	39.1247	Hebei	North China
393	Ⅱ-59	Sheng and Wind in Central Hebei Province (Shengfang music club)	Traditional music	2006	New project	Bazhou City, Hebei Province	Bazhou Cultural Center	116.385	39.1247	Hebei	North China
394	Ⅱ-59	Sheng and Wind in Central Hebei Province (Baimiao village music club)	Traditional music	2008	Extension project	Daxing District, Beijing	Daxing District Cultural Center of Beijing Municipality	116.335	39.7256	Beijing	North China
395	Ⅱ-59	Sheng and Wind in Central Hebei Province(Xiongxian ancient music)	Traditional music	2008	Extension project	Xiong County, Hebei Province	Xiongxian Cultural Center	116.102	38.9935	Hebei	North China
396	Ⅱ-59	Sheng and Wind in Central Hebei Province (Xiaofeng village music club)	Traditional music	2008	Extension project	Gu'an County, Hebei Province	Gu'an County Cultural Center	116.293	39.437	Hebei	North China
397	Ⅱ-59	Sheng and Wind in Central Hebei Province(Zhangzhuang music club)	Traditional music	2008	Extension project	Bazhou City, Hebei Province	Bazhou Cultural Center	116.385	39.1247	Hebei	North China
398	Ⅱ-59	Sheng and Wind in Central Hebei Province(Junlu village music club)	Traditional music	2008	Extension project	Anci District, Langfang City, Hebei Province	Anci District Cultural Center	116.689	39.5015	Hebei	North China
399	Ⅱ-59	Sheng and Wind in Central Hebei Province(Dongzhangwu music club)	Traditional music	2008	Extension project	Anci District, Langfang City, Hebei Province	Anci District Cultural Center	116.689	39.5015	Hebei	North China
400	Ⅱ-59	Sheng and Wind in Central Hebei Province (nanxiangkou Fanbai music club)	Traditional music	2008	Extension project	Anci District, Langfang City, Hebei Province	Anci District Cultural Center	116.689	39.5015	Hebei	North China
401	Ⅱ-59	Sheng and Wind in Central Hebei Province(lidongzhuang music club)	Traditional music	2008	Extension project	Wen'an County, Hebei Province	Wen'an County Cultural Center of Hebei Province	116.452	38.8723	Hebei	North China
402	Ⅱ-59	Sheng and Wind in Central Hebei Province (xin'anzhuang folk music club)	Traditional music	2008	Extension project	Renqiu City, Hebei Province	Renqiu Cultural Center	116.077	38.6827	Hebei	North China
403	Ⅱ-59	Sheng and Wind in Central Hebei Province(music club in Quantou village, Anxin county)	Traditional music	2008	Extension project	Anxin County, Hebei Province	Anxin Intangible Cultural Heritage Protection Association	115.93	38.9347	Hebei	North China
404	Ⅱ-59	Sheng and Wind in Central Hebei Province(Shifan ancient music in Donghan Village)	Traditional music	2008	Extension project	Yi County, Hebei Province	Yi County Cultural Center	115.491	39.3489	Hebei	North China
405	Ⅱ-59	Sheng and Wind in Central Hebei Province(Ziwei blowing songs)	Traditional music	2008	Extension project	Dingzhou City, Hebei Province	Dingzhou Cultural Center	114.984	38.5156	Hebei	North China
406	Ⅱ-60	Twelve tones of bronze drum	Traditional music	2006	New project	Zhenning Buyei and Miao Autonomous County, Guizhou Province	Zhenning Buyei and Miao Autonomous County Cultural Center	105.767	26.0606	Guizhou	Southwest China
407	Ⅱ-60	Twelve tones of bronze drum	Traditional music	2006	New project	ZHENFENG County, Guizhou Province	ZHENFENG County Cultural Center	105.647	25.3888	Guizhou	Southwest China
408	Ⅱ-61	Xi 'an drum music	Traditional music	2006	New project	Shaanxi Province	Shaanxi Academy of Art	108.943	34.2647	Shaanxi	Northwest China
409	Ⅱ-62	Lantian Puhua Water Club Music	Traditional music	2006	New project	Lantian County, Shaanxi Province	Lantian County Cultural Center	109.318	34.153	Shaanxi	Northwest China
410	Ⅱ-63	Hui folk instrumental music	Traditional music	2006	New project	Ningxia Hui Autonomous Region	Cultural Museum of Ningxia Hui Autonomous Region (intangible cultural heritage protection center of Ningxia Hui Autonomous Region, exhibition hall of Ningxia Hui Autonomous Region)	106.274	38.4659	Ningxia	Northwest China
411	Ⅱ-64	Wen Shui Gua Zi	Traditional music	2006	New project	Wenshui County, Shanxi Province	Wenshui Yuzi Art Research Association	112.022	37.4374	Shanxi	North China
412	Ⅱ-65	Zhihua Temple music	Traditional music	2006	New project	Beijing	Beijing Cultural and Expo exchange hall (Beijing Zhihua Temple Management Office)	116.401	39.9028	Beijing	North China
413	Ⅱ-66	Wutai Mountain Buddha music	Traditional music	2006	New project	Wutai County, Shanxi Province	Wutai County People's Cultural Center	113.249	38.7276	Shanxi	North China
414	Ⅱ-67	Qianshan temple music	Traditional music	2006	New project	Anshan City, Liaoning Province	Anshan Cultural Tourism Development Promotion Center (Anshan cultural tourism market comprehensive administrative law enforcement team)	122.99	41.1087	Liaoning	Northeast China
415	Ⅱ-68	Taoist music of Xuanmiao temple in Suzhou	Traditional music	2006	New project	Suzhou City, Jiangsu Province	Suzhou Taoist Association	120.615	31.3016	Jiangsu	East China
416	Ⅱ-69	Wudang mountain palace Taoist music	Traditional music	2006	New project	Shiyan City, Hubei Province	Shiyan Mass Art Museum	110.793	32.6312	Hubei	Central China
417	Ⅱ-70	Xinjiang Uygur Muqam Art (twelve Muqam)	Traditional music	2006	New project	Xinjiang Uygur Autonomous Region	Xinjiang Uygur Autonomous Region Art Research Institute (Xinjiang Uygur Autonomous Region Intangible Cultural Heritage Protection Research Center)	87.6257	43.7921	Xinjiang	Northwest China
418	Ⅱ-70	Xinjiang Uygur Muqam Art (Turpan Muqam)	Traditional music	2006	New project	Shanshan County, Xinjiang Uygur Autonomous Region	Shanshan County Cultural Center	90.2113	42.8672	Xinjiang	Northwest China
419	Ⅱ-70	Xinjiang Uygur Muqam Art (hamimuqam)	Traditional music	2006	New project	Hami region, Xinjiang Uygur Autonomous Region	Hami Intangible Cultural Heritage Protection Center (Guyi Cultural Research Institute of Hami East Tianshan)	93.5116	42.8317	Xinjiang	Northwest China
420	Ⅱ-70	Xinjiang Uygur Muqam Art (Daolang Muqam)	Traditional music	2006	New project	Maigaiti County, Xinjiang Uygur Autonomous Region	Maigaiti County Cultural Center	77.6076	38.8988	Xinjiang	Northwest China
421	Ⅱ-71	Na Yin	Traditional music	2006	New project	Quanzhou City, Fujian Province	Quanzhou Art Museum (Quanzhou Minnan cultural and ecological protection center, Quanzhou Intangible Cultural Heritage Protection Center)	118.671	24.8773	Fujian	East China
422	Ⅱ-71	Na Yin	Traditional music	2006	New project	Xiamen City, Fujian Province	Xiamen South Orchestra	118.105	24.4931	Fujian	East China
423	Ⅱ-72	Quanzhou North Wind	Traditional music	2006	New project	Quanzhou City, Fujian Province	Quangang North pipe Heritage Protection Center	118.671	24.8773	Fujian	East China
424	Ⅱ-73	Northern shaanxi folk songs	Traditional music	2008	New project	Yulin City, Shaanxi Province	Yulin Mass Art Museum	109.736	38.2896	Shaanxi	Northwest China
425	Ⅱ-73	Northern shaanxi folk songs	Traditional music	2008	New project	Yan'an City, Shaanxi Province	Yan'an culture and Art Center (Yan'an Mass Art Museum)	109.485	36.5964	Shaanxi	Northwest China
426	Ⅱ-74	Changli folk songs	Traditional music	2008	New project	Changli County, Hebei Province	Changli County Cultural Center	119.156	39.7114	Hebei	North China
427	Ⅱ-75	Gaoyou folk songs	Traditional music	2008	New project	Gaoyou City, Jiangsu Province	Gaoyou Cultural Center	119.454	32.7835	Jiangsu	East China
428	Ⅱ-76	Wuhe folk songs	Traditional music	2008	New project	Wuhe County, Anhui Province	Wuhe County Cultural Center	117.874	33.1297	Anhui	East China
429	Ⅱ-77	Dabie mountain folk songs	Traditional music	2008	New project	Lu'an City, Anhui Province	Lu'an literature and Art Creation Research Office	116.503	31.7549	Anhui	East China
430	Ⅱ-78	Huizhou folk songs	Traditional music	2008	New project	Huangshan city, Anhui Province	Huangshan Intangible Cultural Heritage Protection Center	118.312	29.7117	Anhui	East China
431	Ⅱ-79	Xinyang folk songs	Traditional music	2008	New project	Xinyang City, Henan Province	Xinyang Mass Art Museum (Xinyang Intangible Cultural Heritage Protection Center)	114.069	32.1252	Henan	Central China
432	Ⅱ-80	West ping folk songs	Traditional music	2008	New project	Xixia County, Henan Province	Xixia County People's Cultural Center	111.467	33.3089	Henan	Central China
433	Ⅱ-81	Mashan folk songs	Traditional music	2008	New project	Jingzhou District, Jingzhou City, Hubei Province	Jingzhou District Cultural Center (Jingzhou District intangible cultural heritage protection center, Jingzhou District Chu opera inheritance Center)	112.184	30.3553	Hubei	Central China
434	Ⅱ-82	Qianjiang folk songs	Traditional music	2008	New project	Hubei province	Qianjiang Intangible Cultural Heritage Protection Center	112.891	30.4239	Hubei	Central China
435	Ⅱ-83	Lvjiahe folk songs	Traditional music	2008	New project	Danjiangkou City, Hubei Province	Danjiangkou Cultural Center	111.507	32.5424	Hubei	Central China
436	Ⅱ-84	Mountain folk songs	Traditional music	2008	New project	Xiushan Tujia and Miao Autonomous County, Chongqing	Xiushan Tujia and Miao Autonomous County Cultural Center	109.003	28.4513	Chongqing	Southwest China
437	Ⅱ-85	Unitary Yang folk songs	Traditional music	2008	New project	Youyang Tujia and Miao Autonomous County, Chongqing	Youyang Tujia and Miao Autonomous County Cultural Center	108.763	28.8446	Chongqing	Southwest China
438	Ⅱ-86	Zhenba folk songs	Traditional music	2008	New project	Zhenba County, Shaanxi Province	Zhenba County Cultural Center of Shaanxi Province	107.891	32.5391	Shaanxi	Northwest China
439	Ⅱ-87	Jiashan Tian Ge	Traditional music	2008	New project	Jiashan County, Zhejiang Province	Jiashan County Cultural Center	120.922	30.8333	Zhejiang	East China
440	Ⅱ-88	Nanping tune	Traditional music	2008	New project	Jiuzhaigou County, Sichuan Province	Jiuzhaigou County Cultural Center	104.241	33.2539	Sichuan	Southwest China
441	Ⅱ-89	Chashan horn	Traditional music	2008	New project	Chenxi County, Hunan Province	Chenxi County Cultural Center	110.179	28.0096	Hunan	Central China
442	Ⅱ-90	Lo Lo Dong	Traditional music	2008	New project	Jianli County, Hubei Province	Jianli County Cultural Center	112.899	29.843	Hubei	Central China
443	Ⅱ-91	Mountain-climbing Tune	Traditional music	2008	New project	Hohhot City, Inner Mongolia Autonomous Region	Wuchuan County Cultural Center	111.742	40.8413	Inner Mongolia	North China
444	Ⅱ-91	Mountain-climbing Tune	Traditional music	2008	New project	Wulatqian banner, Inner Mongolia Autonomous Region	Ulat Front Banner Culture Museum	108.647	40.7359	Inner Mongolia	North China
445	Ⅱ-92	ManHan Tune	Traditional music	2008	New project	Jungar banner, Inner Mongolia Autonomous Region	Manhan tune Art Research Institute of Jungar banner	111.234	39.8633	Inner Mongolia	North China
446	Ⅱ-93	Huidong fisherman's songs	Traditional music	2008	New project	Huizhou City, Guangdong Province	Huidong County Cultural Center	114.408	23.0819	Guangdong	South China
447	Ⅱ-94	Haimen folk songss	Traditional music	2008	New project	Haimen City, Jiangsu Province	Haimen Cultural Center	121.177	31.8731	Jiangsu	East China
448	Ⅱ-95	Xinhua folk songs	Traditional music	2008	New project	Loudi City, Hunan Province	Xinhua Meishan Chiyou culture research and Development Center	112.003	27.7314	Hunan	Central China
449	Ⅱ-96	Yaoan bazi tune	Traditional music	2008	New project	Yao'an County, Yunnan Province	Yao'an County Cultural Center	101.24	25.5072	Yunnan	Southwest China
450	Ⅱ-97	Ocean horn (Zhoushan fisherman horn)	Traditional music	2008	New project	Daishan County, Zhejiang Province	Daishan Intangible Cultural Heritage Protection Center	122.222	30.2666	Zhejiang	East China
451	Ⅱ-97	Ocean horn (Long Island fisherman horn)	Traditional music	2008	New project	Changdao County, Shandong Province	Cultural relics service center of Long Island Comprehensive Experimental Zone	120.741	37.8218	Shandong	East China
452	Ⅱ-97	Ocean horn (Changhai horn)	Traditional music	2011	Extension project	Changhai County, Liaoning Province	Changhai County Culture and Education Development Center	122.584	39.2717	Liaoning	Northeast China
453	Ⅱ-97	Ocean horn (Xiangshan fisherman horn)	Traditional music	2011	Extension project	Xiangshan County, Zhejiang Province	Shipu cultural center of Xiangshan County	121.865	29.4794	Zhejiang	East China
454	Ⅱ-98	River trumpet (Yellow River horn)	Traditional music	2008	New project	Henan Yellow River Bureau of Yellow River Water Resources Commission	Henan Intangible Cultural Heritage Protection Center	113.68	34.7657	Henan	Central China
455	Ⅱ-98	Jianghe horn(Changjiang Xiajiang Haozi)	Traditional music	2008	New project	Yiling District, Yichang City, Hubei Province	Yichang Yiling District Cultural Center	111.321	30.7723	Hubei	Central China
456	Ⅱ-98	Jianghe horn(Changjiang Xiajiang Haozi)	Traditional music	2008	New project	Wujiagang District, Hubei Province	Yichang Wujiagang District Cultural Center	111.355	30.6467	Hubei	Central China
457	Ⅱ-98	Jianghe horn(Changjiang Xiajiang Haozi)	Traditional music	2008	New project	Badong County, Hubei Province	Badong County Cultural Center	110.336	31.0445	Hubei	Central China
458	Ⅱ-98	Jianghe horn(Changjiang Xiajiang Haozi)	Traditional music	2008	New project	Zigui County, Hubei Province	Zigui County Cultural Center (county literature and art creation office, county Intangible Cultural Heritage Protection Center)	110.972	30.8284	Hubei	Central China
459	Ⅱ-98	Jianghe horn (Youshui boatman horn)	Traditional music	2008	New project	Baojing County, Hunan Province	Baojing Intangible Cultural Heritage Protection Center	109.656	28.7031	Hunan	Central China
460	Ⅱ-99	Wharf horn (wharf horn of Shanghai port)	Traditional music	2008	New project	Pudong New Area, Shanghai	Tangqiao sub district office of Shanghai Pudong New Area People's Government	121.54	31.2237	Shanghai	East China
461	Ⅱ-99	Wharf horn (wharf horn of Shanghai port)	Traditional music	2008	New project	Yangpu District, Shanghai	Dinghai road sub district office of Shanghai Yangpu District People's Government	121.521	31.2619	Shanghai	East China
462	Ⅱ-100	Forest horn (Changbai Mountain Forest horn)	Traditional music	2008	New project	Jilin Federation of literary and artistic circles Folk Writers and Artists Association	Baishan Cultural Heritage Protection Center (Baishan Museum)	125.318	43.8504	Jilin	Northeast China
463	Ⅱ-100	Forest horn (Xing'an Mountain Forest horn)	Traditional music	2008	New project	Yichun City, Heilongjiang Province	Yichun Mass Art Museum	128.892	47.7226	Heilongjiang	Northeast China
464	Ⅱ-101	Handling horn (Liangping Taier Tune)	Traditional music	2008	New project	Liangping County, Chongqing	Chongqing Liangping District Cultural Heritage Protection Center	107.765	30.6568	Chongqing	Southwest China
465	Ⅱ-101	Handling horn (Longgupo lifting horn)	Traditional music	2008	New project	Wushan County, Chongqing	Wushan County Cultural Center (Wushan County Art Troupe)	109.874	31.0773	Chongqing	Southwest China
466	Ⅱ-102	Product horn (bamboo and hemp horn)	Traditional music	2008	New project	Qionglai City, Sichuan Province	Qionglai Cultural Center	103.462	30.4128	Sichuan	Southwest China
467	Ⅱ-103	Southern Shandong Five Tunes	Traditional music	2008	New project	Tancheng County, Shandong Province	Tancheng County Cultural Center	118.362	34.6144	Shandong	East China
468	Ⅱ-103	Southern Shandong Five Tunes	Traditional music	2008	New project	Rizhao City, Shandong Province	Rizhao Donggang District Cultural Center	119.456	35.4287	Shandong	East China
469	Ⅱ-104	Laohekou silk string	Traditional music	2008	New project	Laohekou City, Hubei Province	Laohekou Mass Art Museum	111.678	32.3613	Hubei	Central China
470	Ⅱ-105	The Mongolian folk songs (Khorchin narrative folk song)	Traditional music	2008	New project	Tongliao City, Inner Mongolia Autonomous Region	Tongliao national song and Dance Troupe	122.258	43.6151	Inner Mongolia	North China
471	Ⅱ-105	The Mongolian folk songs (Ordos short tune folk songs)	Traditional music	2008	New project	Ordos City, Inner Mongolia Autonomous Region	Ordos Mass Art Museum	109.793	39.6198	Inner Mongolia	North China
472	Ⅱ-105	The Mongolian folk songs (Ordos ancient songs)	Traditional music	2008	New project	Hangjin Banner, Inner Mongolia Autonomous Region	Hangjinqi Culture Museum	108.731	39.8323	Inner Mongolia	North China
473	Ⅱ-105	The Mongolian folk songs (Fuxin east Mongolia short tone folk songs)	Traditional music	2008	New project	Fuxin Mongolian Autonomous County, Liaoning Province	Fuxin Mongolian Autonomous County Culture, sports and Tourism Service Center	121.752	42.063	Liaoning	Northeast China
474	Ⅱ-105	The Mongolian folk songs (Golrose Mongolian folk songs)	Traditional music	2008	New project	Qiangoros Mongolian Autonomous County, Jilin Province	Grassland Culture Museum of former golros Mongolian Autonomous County	124.817	45.1161	Jilin	Northeast China
475	Ⅱ-105	The Mongolian folk songs (Ulat folk songs)	Traditional music	2011	Extension project	Wulatqian banner, Inner Mongolia Autonomous Region	Ulat Front Banner Culture Museum	108.647	40.7359	Inner Mongolia	North China
476	Ⅱ-105	The Mongolian folk songs	Traditional music	2014	Extension project	Haixi Mongolian and Tibetan Autonomous Prefecture, Qinghai Province	Ethnic cultural activity center of Haixi Mongolian and Tibetan Autonomous Prefecture (Mass Art Museum of Haixi Mongolian and Tibetan Autonomous Prefecture)	97.37	37.3742	Qinghai	Northwest China
477	Ⅱ-106	Ewenki folk songs (Ewenki Narrative Folk Songs)	Traditional music	2008	New project	Ewenki Autonomous Banner of Inner Mongolia Autonomous Region	Ewenki Autonomous Banner Cultural Museum	119.748	49.1446	Inner Mongolia	North China
478	Ⅱ-107	Oroqen folk songs (Zandaren of Oroqen)	Traditional music	2008	New project	Oroqen Autonomous Banner, Inner Mongolia Autonomous Region	Oroqen Autonomous Banner Cultural Museum	123.719	50.5904	Inner Mongolia	North China
479	Ⅱ-107	Oroqen folk songs (Zandaren of Oroqen)	Traditional music	2008	New project	Daxinganling region of Heilongjiang Province	Daxinganling Mass Art Museum	124.11	50.4094	Heilongjiang	Northeast China
480	Ⅱ-108	Daur folk song (Daur zandal)	Traditional music	2008	New project	Molidawa Daur Autonomous Banner, Inner Mongolia Autonomous Region	Molidawa Daur Autonomous Banner Cultural Museum	124.512	48.4757	Inner Mongolia	North China
481	Ⅱ-108	Daur folk song (Han Bodai Daur folk song)	Traditional music	2008	New project	Qiqihar City, Heilongjiang Province	Fularji district cultural center of Qiqihar City	123.951	47.34	Heilongjiang	Northeast China
482	Ⅱ-109	Miao's folk songs (xiangxi miao folk song)	Traditional music	2008	New project	Jishou City, Hunan Province	Jishou Intangible Cultural Heritage Protection Center	109.693	28.2659	Hunan	Central China
483	Ⅱ-109	Miao's folk songs (Miao flying song)	Traditional music	2008	New project	Leishan County, Guizhou Province	Leishan Intangible Cultural Heritage Protection Center	108.073	26.3817	Guizhou	Southwest China
484	Ⅱ-109	Miao's folk songs (Miao flying song)	Traditional music	2011	Extension project	Jianhe County, Guizhou Province	Jianhe County Cultural Center	108.437	26.7316	Guizhou	Southwest China
485	Ⅱ-109	Miao's folk songs	Traditional music	2014	Extension project	Qiongzhong Li and Miao Autonomous County, Hainan Province	Qiongzhong Li and Miao Autonomous County Cultural Center	109.834	19.0352	Hainan	South China
486	Ⅱ-109	Miao's folk songs	Traditional music	2014	Extension project	Pengshui Miao Tujia Autonomous County, Chongqing	Pengshui Miao Tujia Autonomous County Cultural Center	108.161	29.2966	Chongqing	Southwest China
487	Ⅱ-110	Yao folk song (Huayao Wuwa folk song)	Traditional music	2008	New project	Longhui County, Hunan Province	Longhui Intangible Cultural Heritage Protection Center	111.027	27.1173	Hunan	Central China
488	Ⅱ-110	Yao folk song	Traditional music	2014	Extension project	Ruyuan Yao Autonomous County, Guangdong Province	Ruyuan Yao Autonomous County Cultural Center (Ruyuan Yao Autonomous County Intangible Cultural Heritage Protection Center)	113.27	24.7789	Guangdong	South China
489	Ⅱ-111	Li Folk Songs (Li Folk Songs in Qiongzhong)	Traditional music	2008	New project	Qiongzhong Li and Miao Autonomous County, Hainan Province	Qiongzhong Li and Miao Autonomous County Cultural Center	109.834	19.0352	Hainan	South China
490	Ⅱ-112	Buyi folk song (Haohuahong tune)	Traditional music	2008	New project	Huishui County, Guizhou Province	Huishui Intangible Cultural Heritage Protection Center	106.653	26.1355	Guizhou	Southwest China
491	Ⅱ-113	Yi folk song (Yi wine song)	Traditional music	2008	New project	Wuding County, Yunnan Province	Wuding County Cultural Center	102.403	25.5332	Yunnan	Southwest China
492	Ⅱ-113	Yi folk songs (Yi folk songs)	Traditional music	2011	Extension project	Pan County, Guizhou Province	Panzhou Intangible Cultural Heritage Protection Center	104.469	25.713	Guizhou	Southwest China
493	Ⅱ-114	Braun folk song (Braun playing and singing)	Traditional music	2008	New project	Menghai County, Yunnan Province	Menghai County Cultural Center	100.451	21.96	Yunnan	Southwest China
494	Ⅱ-115	Tibetan folk songs (Western Sichuan Tibetan folk songs)	Traditional music	2008	New project	Ganzi Tibetan Autonomous Prefecture, Sichuan Province	Ganzi Tibetan Autonomous Prefecture Cultural Center	101.962	30.0535	Sichuan	Southwest China
495	Ⅱ-115	Tibetan folk songs (Western Sichuan Tibetan folk songs)	Traditional music	2008	New project	Aba Tibetan and Qiang Autonomous Prefecture, Sichuan Province	Aba Tibetan and Qiang Autonomous Prefecture Culture Museum (Aba Tibetan and Qiang Autonomous Prefecture Art Museum)	102.22	31.902	Sichuan	Southwest China
496	Ⅱ-115	Tibetan folk songs (Western Sichuan Tibetan folk songs)	Traditional music	2008	New project	Luhuo County, Sichuan Province	Luhuo County Cultural Center	100.675	31.3941	Sichuan	Southwest China
497	Ⅱ-115	Tibetan folk songs (MadamI folk songs)	Traditional music	2008	New project	Jiulong County, Sichuan Province	Jiulong County Cultural Center	101.506	29.0035	Sichuan	Southwest China
498	Ⅱ-115	Tibetan folk songs (Huarui Tibetan folk songs)	Traditional music	2008	New project	Tianzhu Tibetan Autonomous County, Gansu Province	Tibetan language guidance center of Tianzhu Tibetan Autonomous County	103.139	36.9714	Gansu	Northwest China
499	Ⅱ-115	Tibetan folk songs (Gannan Tibetan folk songs)	Traditional music	2008	New project	Gannan Tibetan Autonomous Prefecture, Gansu Province	Gannan Tibetan Autonomous Prefecture Culture Museum (Gannan Tibetan Autonomous Prefecture Art Museum)	102.909	34.9875	Gansu	Northwest China
500	Ⅱ-115	Tibetan folk songs (Yushu folk songs)	Traditional music	2008	New project	Yushu Tibetan Autonomous Prefecture, Qinghai Province	Yushu Tibetan Autonomous Prefecture Cultural Center	97.0081	33.0062	Qinghai	Northwest China
501	Ⅱ-115	Tibetan folk songs (Tibetan Horse Driving tune)	Traditional music	2011	Extension project	Mianning County, Sichuan Province	Mianning County Cultural Center	102.175	28.553	Sichuan	Southwest China
502	Ⅱ-115	Tibetan folk songs (Bango Changlu)	Traditional music	2011	Extension project	Bangor County, Tibet Autonomous Region	Bange County Bureau of culture and tourism, Naqu City, Tibet	90.0081	31.3948	Tibet	Southwest China
503	Ⅱ-115	Tibetan folk songs (Tibetan Jiuqu)	Traditional music	2014	Extension project	Hainan Tibetan Autonomous Prefecture, Qinghai Province	Hainan culture museum	100.618	36.2808	Qinghai	Northwest China
504	Ⅱ-116	Uighur folk songs (Lopnur Uighur folk songs)	Traditional music	2008	New project	Yuli County, Xinjiang Uygur Autonomous Region	Yuli County Cultural Center	86.2589	41.3427	Xinjiang	Northwest China
505	Ⅱ-116	Uygur folk songs	Traditional music	2014	Extension project	Yining City, Xinjiang Uygur Autonomous Region	Yining Cultural Center	81.275	43.9074	Xinjiang	Northwest China
506	Ⅱ-116	Uygur folk songs	Traditional music	2014	Extension project	Kuqa County, Xinjiang Uygur Autonomous Region	Kuqa County Cultural Center	82.9592	41.7167	Xinjiang	Northwest China
507	Ⅱ-117	Ehilai and Yelai of Uzbek	Traditional music	2008	New project	Xinjiang Uygur Autonomous Region Art Research Institute	Xinjiang Uygur Autonomous Region Art Research Institute (Xinjiang Uygur Autonomous Region Intangible Cultural Heritage Protection Research Center)	87.6101	43.7887	Xinjiang	Northwest China
508	Ⅱ-117	Ehilai and Yelai of Uzbek	Traditional music	2008	New project	Ili Kazak Autonomous Prefecture, Xinjiang Uygur Autonomous Region	Yili Kazakh Autonomous Prefecture Institute of culture and art	81.3149	43.9206	Xinjiang	Northwest China
509	Ⅱ-117	Ehilai and Yelai of Uzbek	Traditional music	2008	New project	Kashgar region of Xinjiang Uygur Autonomous Region	Kashgar Regional Cultural Museum	75.9862	39.4674	Xinjiang	Northwest China
510	Ⅱ-118	Hui banquet music	Traditional music	2008	New project	Menyuan Hui Autonomous County, Qinghai Province	Menyuan Hui Autonomous County Cultural Center	101.621	37.3762	Qinghai	Northwest China
511	Ⅱ-119	The pipa art (Yingzhou ancient seconded)	Traditional music	2008	New project	Chongming County, Shanghai	Shanghai Chongming District Cultural Center	121.393	31.6253	Shanghai	East China
512	Ⅱ-119	The pipa art (Pudong)	Traditional music	2008	New project	Nanhui District, Shanghai	Shanghai Pudong New Area Culture and art guidance center (Shanghai Pudong New Area Mass Culture and Art Museum, Shanghai Pudong New Area film distribution and screening management station)	121.746	31.0458	Shanghai	East China
513	Ⅱ-119	The pipa art (Pinghu)	Traditional music	2008	New project	Pinghu City, Zhejiang Province	Pinghu intangible cultural heritage protection and Management Center	121.011	30.6795	Zhejiang	East China
514	Ⅱ-120	Guzheng Art (Shandong Guzheng music)	Traditional music	2008	New project	Heze City, Shandong Province	Heze Cultural Center	115.463	35.2469	Shandong	East China
515	Ⅱ-120	Guzheng Art (Zhongzhou Zheng school)	Traditional music	2014	Extension project	Henan Province	Henan Academy of culture and art	113.659	34.7591	Henan	Central China
516	Ⅱ-121	Sheng wind music (Fuzhou double wind music)	Traditional music	2008	New project	Wafangdian City, Liaoning Province	Wafangdian Intangible Cultural Heritage Protection Center	121.975	39.6259	Liaoning	Northeast China
517	Ⅱ-121	Sheng wind music (Jianping ten kings Club)	Traditional music	2008	New project	Jianping County, Liaoning Province	Jianping modern service industry and cultural tourism service center	119.637	41.4012	Liaoning	Northeast China
518	Ⅱ-121	Sheng wind music (Chaohua blowing song)	Traditional music	2008	New project	Xinmi City, Henan Province	Xinmi Cultural Center (Xinmi Intangible Cultural Heritage Protection Center)	113.384	34.5405	Henan	Central China
519	Ⅱ-122	Jinmen Fa drum (guajia Temple Qing Yin Fa drum)	Traditional music	2008	New project	Hexi District, Tianjin	Tianjin Hexi District Cultural Center (Tianjin Hexi District Intangible Cultural Heritage Protection Center)	117.217	39.1087	Tianjin	North China
520	Ⅱ-122	Jinmen Fa drum (Yangjiazhuang Yongyin Fa drum)	Traditional music	2008	New project	Hexi District, Tianjin	Tianjin Hexi District Cultural Center (Tianjin Hexi District Intangible Cultural Heritage Protection Center)	117.217	39.1087	Tianjin	North China
521	Ⅱ-122	Jinmen Fa drum (Liu Yuanxiang Yin Fa drum)	Traditional music	2008	New project	Beichen District, Tianjin	Tianjin Beichen District Chenwen hometown intangible cultural heritage heritage Promotion Center	117.129	39.2236	Tianjin	North China
522	Ⅱ-122	Jinmen Fa drum (xiangta music Fa drum)	Traditional music	2014	Extension project	Xiqing District, Tianjin	Village committee of shisijie village, Yangliuqing town, Xiqing District, Tianjin	117.003	39.1401	Tianjin	North China
523	Ⅱ-123	Gongs and Drums Art (Hangu flying cymbals)	Traditional music	2008	New project	Hangu District, Tianjin	Tianjin Binhai New Area Cultural Center	117.878	39.3294	Tianjin	North China
524	Ⅱ-123	Gongs and Drums Art (Changshan war Drums)	Traditional music	2008	New project	Zhengding County, Hebei Province	Zhengding County Cultural Center	114.565	38.146	Hebei	North China
525	Ⅱ-123	Gongs and Drums Art (Taiyuan Gongs and Drums)	Traditional music	2008	New project	Taiyuan City, Shanxi Province	Taiyuan Mass Art Museum	112.543	37.8699	Shanxi	North China
526	Ⅱ-123	Gongs and Drums Art (Sijing ten brocade fine Gongs and Drums)	Traditional music	2008	New project	Songjiang District	Shanghai Songjiang District Sijing Town Community Service Center (Shanghai Songjiang District Sijing town culture and Sports Service Office)	121.22	31.0357	Shanghai	East China
527	Ⅱ-123	Gongs and Drums Art (large bronze)	Traditional music	2008	New project	Xiping County, Henan Province	Xiping County People's Cultural Center	114.016	33.3892	Henan	Central China
528	Ⅱ-123	Gongs and Drums Art (large bronze)	Traditional music	2008	New project	Jiaxian County, Henan Province	Jiaxian Culture Museum	113.206	33.9732	Henan	Central China
529	Ⅱ-123	Gongs and Drums Art (Kaifeng Pangu)	Traditional music	2008	New project	Kaifeng City, Henan Province	Kaifeng Cultural Center	114.336	34.7979	Henan	Central China
530	Ⅱ-123	Gongs and Drums Art (Yichang hall tune)	Traditional music	2008	New project	Yichang City, Hubei Province	Yichang Mass Art Museum (Yichang Intangible Cultural Heritage Protection Center)	111.281	30.6943	Hubei	Central China
531	Ⅱ-123	Gongs and Drums Art (Hancheng Xinggu)	Traditional music	2008	New project	Hancheng City, Shaanxi Province	Hancheng Cultural Center	110.437	35.477	Shaanxi	Northwest China
532	Ⅱ-123	Gongs and Drums Art (Yunsheng Gongs and Drums)	Traditional music	2011	Extension project	Yuanping City, Shanxi Province	Yuanping Yunsheng gongs and drums Art Society	112.704	38.7308	Shanxi	North China
533	Ⅱ-123	Gongs and Drums Art (Zhongzhou Dagu)	Traditional music	2011	Extension project	Xinxiang County, Henan Province	Xinxiang County Cultural Center	113.799	35.1914	Henan	Central China
534	Ⅱ-123	Gongs and Drums Art (Ezhou brand Gongs)	Traditional music	2011	Extension project	Ezhou City, Hubei Province	Ezhou Mass Art Museum	114.886	30.3992	Hubei	Central China
535	Ⅱ-123	Gongs and Drums Art (Xiaohe Gongs and Drums)	Traditional music	2011	Extension project	Yubei District, Chongqing	Chongqing Yubei District Cultural Heritage Protection Center	106.627	29.721	Chongqing	Southwest China
536	Ⅱ-123	Gongs and Drums Art (soft hammer Gongs and Drums)	Traditional music	2014	Extension project	Wanrong County, Shanxi Province	Wanrong County soft hammer Gong and drum Research Association	110.832	35.4157	Shanxi	North China
537	Ⅱ-123	Gongs and Drums Art (flower cymbal Gongs and Drums)	Traditional music	2014	Extension project	Fengcheng City, Jiangxi Province	Fengcheng intangible cultural heritage research and Protection Center	115.766	28.1625	Jiangxi	Central China
538	Ⅱ-123	Gongs and Drums Art (large bronze)	Traditional music	2014	Extension project	Suiping County, Henan Province	Suiping County Cultural Center	114.007	33.1474	Henan	Central China
539	Ⅱ-123	Gongs and Drums Art (Laohekou Gongs and Drums frame)	Traditional music	2014	Extension project	Laohekou City, Hubei Province	Laohekou Mass Art Museum	111.678	32.3613	Hubei	Central China
540	Ⅱ-123	Gongs and Drums Art (eight tone Gongs and Drums)	Traditional music	2014	Extension project	Shunde District, Foshan City, Guangdong Province	Foshan Shunde Xingtan Town Culture Station	113.288	22.808	Guangdong	South China
541	Ⅱ-124	Korean Dongxiao music	Traditional music	2008	New project	Yanji City, Jilin Province	Yanji Cultural Center	129.502	42.8888	Jilin	Northeast China
542	Ⅱ-124	Korean Dongxiao music	Traditional music	2008	New project	Hunchun City, Jilin Province	Hunchun Cultural Center	130.359	42.8602	Jilin	Northeast China
543	Ⅱ-124	Dongxiao music (Gaoling Dongxiao)	Traditional music	2011	Extension project	Gaoling County, Shaanxi Province	Xi'an Gaoling District Cultural Center	109.083	34.5359	Shaanxi	Northwest China
544	Ⅱ-125	Tujia Dongdong Quine	Traditional music	2008	New project	Longshan County, Hunan Province	Longshan Intangible Cultural Heritage Protection Center	109.439	29.4602	Hunan	Central China
545	Ⅱ-126	Kazakh 62 kuoenl	Traditional music	2008	New project	Ili Kazak Autonomous Prefecture, Xinjiang Uygur Autonomous Region	Yili Kazak Autonomous Prefecture song and Dance Troupe	81.3149	43.9206	Xinjiang	Northwest China
546	Ⅱ-127	Uighur Drum music	Traditional music	2008	New project	Xinjiang Uygur Autonomous Region	Xinjiang Uygur Autonomous Region Art Research Institute (Xinjiang Uygur Autonomous Region Intangible Cultural Heritage Protection Research Center)	87.6257	43.7921	Xinjiang	Northwest China
547	Ⅱ-128	Dongjing music (Wenchangdongjing ancient music)	Traditional music	2008	New project	Zitong County, Sichuan Province	Zitong County Cultural Center	105.167	31.6448	Sichuan	Southwest China
548	Ⅱ-128	Dongjing music (Miaoshanxue women's Dongjing music)	Traditional music	2008	New project	Tonghai County, Yunnan Province	Tonghai County Cultural Center	102.759	24.1151	Yunnan	Southwest China
549	Ⅱ-128	Dongjing music (Qiongdu Dongjing music)	Traditional music	2014	Extension project	Xichang City, Sichuan Province	Xichang qiongdu Dongjing Ancient Music Association	102.263	27.8979	Sichuan	Southwest China
550	Ⅱ-129	Lusheng music (Dong Lusheng)	Traditional music	2008	New project	Tongdao Dong Autonomous County, Hunan Province	Tongdao Dong Autonomous County Intangible Cultural Heritage Protection Center	109.78	26.1614	Hunan	Central China
551	Ⅱ-129	Lusheng music (Miao Mansong Lusheng)	Traditional music	2008	New project	Danzhai County, Guizhou Province	Danzhai Intangible Cultural Heritage Protection Center	107.784	26.2018	Guizhou	Southwest China
552	Ⅱ-130	Buyi Leyu	Traditional music	2008	New project	ZHENFENG County, Guizhou Province	ZHENFENG County Cultural Center	105.647	25.3888	Guizhou	Southwest China
553	Ⅱ-130	Buyi Leyu	Traditional music	2008	New project	Xingyi City, Guizhou Province	Xingyi Cultural Center	104.893	25.0951	Guizhou	Southwest China
554	Ⅱ-130	Buyi Leyu	Traditional music	2008	New project	Zhenning Buyei and Miao Autonomous County, Guizhou Province	Zhenning Buyei and Miao Autonomous County Cultural Center	105.767	26.0606	Guizhou	Southwest China
555	Ⅱ-131	Tibetan Zhamunie playing and singing	Traditional music	2008	New project	Hainan Tibetan Autonomous Prefecture, Qinghai Province	Hainan culture museum	100.618	36.2808	Qinghai	Northwest China
556	Ⅱ-132	Kazak Dongbula Art	Traditional music	2008	New project	Ili Kazak Autonomous Prefecture, Xinjiang Uygur Autonomous Region	Yili Kazakh Autonomous Prefecture Institute of culture and art	81.3149	43.9206	Xinjiang	Northwest China
557	Ⅱ-133	Kirgiz Kumuzi Art	Traditional music	2008	New project	Kizilsu Kirgiz Autonomous Prefecture of Xinjiang Uygur Autonomous Region	Manas Research Center, Aheqi County	76.1698	39.713	Xinjiang	Northwest China
558	Ⅱ-133	Kirgiz Kumuzi Art	Traditional music	2008	New project	Wuqia County, Xinjiang Uygur Autonomous Region	Wuqia County Cultural Center	75.2561	39.719	Xinjiang	Northwest China
559	Ⅱ-134	Mongolian chuoer	Traditional music	2008	New project	Altay region of Xinjiang Uygur Autonomous Region	Altay Cultural Museum (Altay intangible cultural heritage protection center, Altay Art Museum)	88.1363	47.8471	Xinjiang	Northwest China
560	Ⅱ-135	Li bamboo and wood instrumental music	Traditional music	2008	New project	Baoting Li and Miao Autonomous County, Hainan Province	Baoting Li and Miao Autonomous County Cultural Center	109.698	18.6409	Hainan	South China
561	Ⅱ-135	Li bamboo and wood instrumental music	Traditional music	2008	New project	Wuzhishan City, Hainan Province	Wuzhishan Cultural Center	109.513	18.7769	Hainan	South China
562	Ⅱ-136	Kouxian music	Traditional music	2008	New project	Butuo County, Sichuan Province	Butuo County Cultural Center	102.81	27.7097	Sichuan	Southwest China
563	Ⅱ-136	Kouxian music	Traditional music	2011	Extension project	Beichuan Qiang Autonomous County, Sichuan Province	Beichuan Qiang Autonomous County Cultural Center	104.465	31.6193	Sichuan	Southwest China
564	Ⅱ-137	Chant tune (Changzhou chant)	Traditional music	2008	New project	Changzhou City, Jiangsu Province	Changzhou Cultural Center	119.942	31.7749	Jiangsu	East China
565	Ⅱ-138	Buddhist Music (Buddhist Chanting in Tianning Temple)	Traditional music	2008	New project	Changzhou City, Jiangsu Province	Changzhou Tianning Temple	119.942	31.7749	Jiangsu	East China
566	Ⅱ-138	Buddhist Music (Yushan Fanbai)	Traditional music	2008	New project	Dong'e County, Shandong Province	Fanbai temple in Yushan, Shandong	116.242	36.3348	Shandong	East China
567	Ⅱ-138	Buddhist Music (Buddhist music of daxiangguo Temple)	Traditional music	2008	New project	Kaifeng City, Henan Province	Daxangguo temple in Kaifeng	114.336	34.7979	Henan	Central China
568	Ⅱ-138	Buddhist Music (Zhikong Kagyu Music)	Traditional music	2008	New project	Mozhugongka County, Tibet Autonomous Region	Administrative Committee of zhikongti temple, Mozhugongka County, Lhasa City, Tibet	91.7296	29.837	Tibet	Southwest China
569	Ⅱ-138	Buddhist Music (dauder music in the temple of Labrang Temple)	Traditional music	2008	New project	Xiahe County, Gansu Province	Labuleng Temple Management Committee of Xiahe County	102.52	35.2033	Gansu	Northwest China
570	Ⅱ-138	Buddhist Music (Qinghai Tibetan chanting)	Traditional music	2008	New project	Xinghai County, Qinghai Province	Xinghai County Cultural Center	99.9866	35.5891	Qinghai	Northwest China
571	Ⅱ-138	Buddhist Music (North Wudang temple music)	Traditional music	2008	New project	Pingluo County, Ningxia Hui Autonomous Region	Pingluo County Cultural Center	106.519	38.913	Ningxia	Northwest China
572	Ⅱ-138	Buddhist Music (temple music of Langyan Temple)	Traditional music	2011	Extension project	Zuoyun County, Shanxi Province	Zuoyun traditional music Protection Association	112.696	40.0123	Shanxi	North China
573	Ⅱ-138	Buddhist Music (flower rack music of thar Temple)	Traditional music	2011	Extension project	Huangzhong County, Qinghai Province	TAIR Temple Management Committee of Huangzhong County, Qinghai Province	101.57	36.5012	Qinghai	Northwest China
574	Ⅱ-138	Buddhist Music (Sanskrit)	Traditional music	2011	Extension project	Rantang County, Sichuan Province	Zangwa Temple Management Committee of rantang County	100.977	32.2682	Sichuan	Southwest China
575	Ⅱ-138	Buddhist Music (Yangxian Buddhist Music)	Traditional music	2011	Extension project	Yang County, Shaanxi Province	Yangxian Cultural Center	107.541	33.2247	Shaanxi	Northwest China
576	Ⅱ-138	Buddhist Music (ceremony music of Jinshan Temple water and land Dharma Association)	Traditional music	2014	Extension project	Zhenjiang City, Jiangsu Province	Zhenjiang Jinshan Jiangtian Buddhist temple	119.447	32.2063	Jiangsu	East China
577	Ⅱ-138	Buddhist Music (Juelu, Xiongse Temple)	Traditional music	2014	Extension project	Qushui County, Tibet Autonomous Region	Qushui culture and Tourism Bureau (Qushui Cultural Relics Bureau)	90.7425	29.3561	Tibet	Southwest China
578	Ⅱ-139	Taoist music (Guangzong Taiping Taoist Music)	Traditional music	2008	New project	Guangzong County, Hebei Province	Guangzong County Cultural Center	115.137	37.0743	Hebei	North China
579	Ⅱ-139	Taoist music (Hengshan Taoist Music)	Traditional music	2008	New project	Yanggao County, Shanxi Province	Yanggao County Cultural Center	113.742	40.3598	Shanxi	North China
580	Ⅱ-139	Taoist music (Shanghai Taoist Music)	Traditional music	2008	New project	Shanghai Taoist Association	Shanghai Taoist Association	121.479	31.2266	Shanghai	East China
581	Ⅱ-139	Taoist music (Wuxi Taoist Music)	Traditional music	2008	New project	Wuxi City, Jiangsu Province	Wuxi Taoist Association	120.307	31.493	Jiangsu	East China
582	Ⅱ-139	Taoist music (music of Qiyun mountain Daochang)	Traditional music	2008	New project	Xiuning County, Anhui Province	Xiuning Qiyun mountain Taoist Association	118.194	29.7916	Anhui	East China
583	Ⅱ-139	Taoist music (Laoshan Taoist Music)	Traditional music	2008	New project	Laoshan District, Qingdao City, Shandong Province	Taiqing palace, Laoshan, Qingdao	120.464	36.1073	Shandong	East China
584	Ⅱ-139	Taoist music (Mount Tai Taoist Music)	Traditional music	2008	New project	Tai'an City, Shandong Province	Taian Taoist Association	117.123	36.1947	Shandong	East China
585	Ⅱ-139	Taoist music (Jiaodong Quanzhen Taoist Music)	Traditional music	2008	New project	Yantai City, Shandong Province	Yantai Cultural Center	121.386	37.5383	Shandong	East China
586	Ⅱ-139	Taoist music (Lashan Taoist Music)	Traditional music	2008	New project	Dongping County, Shandong Province	Dongping Intangible Cultural Heritage Protection Association	116.465	35.937	Shandong	East China
587	Ⅱ-139	Taoist music (Hainan zhaijiao Keyi Music)	Traditional music	2008	New project	Ding'an County, Hainan Province	Ding'an County Cultural Center	110.354	19.6832	Hainan	South China
588	Ⅱ-139	Taoist music (Chengdu Taoist Music)	Traditional music	2008	New project	Chengdu City, Sichuan Province	Chengdu Taoist Association	104.064	30.5755	Sichuan	Southwest China
589	Ⅱ-139	Taoist music (Baiyun Mountain Taoist Music)	Traditional music	2008	New project	Jiaxian County, Shaanxi Province	Jiaxian Cultural Center	110.486	38.0189	Shaanxi	Northwest China
590	Ⅱ-139	Taoist music (Qingshui Taoist Music)	Traditional music	2008	New project	Qingshui County, Gansu Province	Qingshui County Cultural Center	106.133	34.7509	Gansu	Northwest China
591	Ⅱ-139	Taoist music (Taoist music of Dongyue Temple)	Traditional music	2011	Extension project	Pingyang County, Zhejiang Province	Pingyang Intangible Cultural Heritage Protection Center	120.562	27.6653	Zhejiang	East China
592	Ⅱ-139	Taoist music (Macao Taoist scientific instrument music)	Traditional music	2011	Extension project	Macao Special Administrative Region	Macao Taoist Association	113.538	22.1898	Macao	South China
593	Ⅱ-139	Taoist music (Huazhang Mongolian Taoist Music)	Traditional music	2014	Extension project	Dingzhou City, Hebei Province	Dingzhou Cultural Center	114.984	38.5156	Hebei	North China
594	Ⅱ-139	Taoist music (Maoshan Taoist Music)	Traditional music	2014	Extension project	Jurong City, Jiangsu Province	Jurong Maoshan Daoyuan	119.163	31.9469	Jiangsu	East China
595	Ⅱ-139	Taoist music (scientific instrument music of Cangnan Zhengyi school)	Traditional music	2014	Extension project	Cangnan County, Zhejiang Province	Cangnan Yuyin Orchestra	120.421	27.5213	Zhejiang	East China
596	Ⅱ-139	Taoist music (Taoist music of Zhengyi Tianshi in Longhu Mountain)	Traditional music	2014	Extension project	Yingtan City, Jiangxi Province	Yingtan Taoist Culture Research Association	117.029	28.2418	Jiangxi	Central China
597	Ⅱ-139	Taoist music (Quanzhen Daotang Keyi Music)	Traditional music	2014	Extension project	Hong Kong Special Administrative Region	Peng Ying fairy Hall	114.166	22.2802	Hong Kong	South China
598	Ⅱ-140	Fengyang folk song	Traditional music	2011	New project	Chuzhou City, Anhui Province	Fengyang County Cultural Center	118.311	32.3056	Anhui	East China
599	Ⅱ-141	Jiujiang folk song	Traditional music	2011	New project	Jiujiang County, Jiangxi Province	Jiujiang Chaisang District Cultural Center	115.906	29.6112	Jiangxi	Central China
600	Ⅱ-142	Lichuan lantern song	Traditional music	2011	New project	Lichuan City, Hubei Province	Lichuan Intangible Cultural Heritage Inheritance Museum	108.932	30.2938	Hubei	Central China
601	Ⅱ-143	Tianmen folk song	Traditional music	2011	New project	Tianmen City, Hubei Province	Tianmen Mass Art Museum	113.16	30.6554	Hubei	Central China
602	Ⅱ-144	Lingao Fishing Song	Traditional music	2011	New project	Lingao County, Hainan Province	Lingao County Cultural Center	109.686	19.9141	Hainan	South China
603	Ⅱ-145	Midu folk song	Traditional music	2011	New project	Midu County, Yunnan Province	Midu County Cultural Center	100.49	25.3467	Yunnan	Southwest China
604	Ⅱ-146	The han folk songs in Qinghai	Traditional music	2011	New project	Xining City, Qinghai Province	Xining Cultural Center	101.776	36.6171	Qinghai	Northwest China
605	Ⅱ-147	Arirang	Traditional music	2011	New project	Yanbian Korean Autonomous Prefecture, Jilin Province	Yanbian culture and Art Research Center (Yanbian Intangible Cultural Heritage Protection Center)	128.907	43.1043	Jilin	Northeast China
606	Ⅱ-148	Kazak folk songs	Traditional music	2011	New project	Ili Kazak Autonomous Prefecture, Xinjiang Uygur Autonomous Region	Yili Kazakh Autonomous Prefecture Institute of culture and art	81.3149	43.9206	Xinjiang	Northwest China
607	Ⅱ-149	Tajik folk songs	Traditional music	2011	New project	Tajik Autonomous County, Tashkurgan, Xinjiang Uygur Autonomous Region	Cultural Museum of Tajik Autonomous County, Tashkurgan, Xinjiang	75.2268	37.7722	Xinjiang	Northwest China
608	Ⅱ-150	Maoshan horn	Traditional music	2011	New project	Xinghua City, Jiangsu Province	Social Affairs Service Center of Maoshan Town, Xinghua City	119.848	32.9124	Jiangsu	East China
609	Ⅱ-151	String music (Heze string music)	Traditional music	2011	New project	Heze City, Shandong Province	Heze Cultural Center	115.463	35.2469	Shandong	East China
610	Ⅱ-152	Naxi Baisha Xiyue	Traditional music	2011	New project	Gucheng District, Lijiang City, Yunnan Province	Gucheng District intangible cultural heritage protection and Management Center	100.225	26.8807	Yunnan	Southwest China
611	Ⅱ-153	Gaya Qin art	Traditional music	2011	New project	Yanji City, Jilin Province	Yanbian culture and Art Research Center (Yanbian Intangible Cultural Heritage Protection Center)	129.502	42.8888	Jilin	Northeast China
612	Ⅱ-154	Jing single-string instrument art	Traditional music	2011	New project	Dongxing City, Guangxi Zhuang Autonomous Region	Dongxing Cultural Center	107.968	21.5505	Guangxi	South China
613	Ⅱ-155	Kyrgyz Kubuzi	Traditional music	2011	New project	Ili Kazak Autonomous Prefecture, Xinjiang Uygur Autonomous Region	Yili Kazak Autonomous Prefecture song and Dance Troupe	81.3149	43.9206	Xinjiang	Northwest China
614	Ⅱ-156	Tujia folk songs	Traditional music	2014	New project	Xiangxi Tujia and Miao Autonomous Prefecture, Hunan Province	Intangible cultural heritage protection center of Xiangxi Tujia and Miao Autonomous Prefecture	109.734	28.3154	Hunan	Central China
615	Ⅱ-156	Tujia folk songs	Traditional music	2014	New project	Yanhe Tujia Autonomous County, Guizhou Province	Yanhe Tujia Autonomous County Cultural Center	108.5	28.5673	Guizhou	Southwest China
616	Ⅱ-157	Fisherman's song (Dongting fisherman's song)	Traditional music	2014	New project	Yueyang City, Hunan Province	Yueyang Yueyanglou District Culture Museum (Yueyang Yueyanglou District Art Museum)	113.127	29.3728	Hunan	Central China
617	Ⅱ-157	Fisherman's song (Shanwei fisherman's song)	Traditional music	2014	New project	Shanwei City, Guangdong Province	Shanwei City Cultural Center	115.359	22.7771	Guangdong	South China
618	Ⅱ-158	Xiling folk songs	Traditional music	2014	New project	Dayi County, Sichuan Province	Dayi County Cultural Center	103.51	30.5749	Sichuan	Southwest China
619	Ⅱ-159	XunYang folk songs	Traditional music	2014	New project	Xunyang County, Shaanxi Province	Xunyang County Cultural Center	109.36	32.836	Shaanxi	Northwest China
620	Ⅱ-160	Salar folk songs	Traditional music	2014	New project	Xunhua Salar Autonomous County, Qinghai Province	Xunhua Salar Autonomous County Cultural Center	102.487	35.8512	Qinghai	Northwest China
621	Ⅱ-161	Xibo nationality folk songs	Traditional music	2014	New project	Chabuchar Xibe Autonomous County, Xinjiang Uygur Autonomous Region	Chabuchar Xibe Autonomous County Cultural Center	81.1484	43.8394	Xinjiang	Northwest China
622	Ⅱ-162	Lingyun Zhuang 72 Wu tune music	Traditional music	2014	New project	Lingyun County, Guangxi Zhuang Autonomous Region	Lingyun County Cultural Center	106.558	24.3506	Guangxi	South China
623	Ⅱ-163	Bimo music	Traditional music	2014	New project	Meigu County, Sichuan Province	Meigu County Cultural Center	103.13	28.3319	Sichuan	Southwest China
624	Ⅱ-164	Jianchuan Baiqu	Traditional music	2014	New project	Dali Bai Autonomous Prefecture, Yunnan Province	Jianchuan County Cultural Center	100.225	25.5925	Yunnan	Southwest China
625	Ⅱ-165	Asar	Traditional music	2014	New project	Xianghuang Banner, Inner Mongolia Autonomous Region	Xianghuang Banner Culture Museum	113.846	42.2286	Inner Mongolia	North China
626	Ⅱ-166	Puxian Shiyinbayue	Traditional music	2014	New project	Hanjiang District, Putian City, Fujian Province	Hanjiang District Cultural Center, Putian City, Fujian Province	119.111	25.4613	Fujian	East China
627	Ⅱ-167	Mongolian Khan Ting music	Traditional music	2014	New project	Aruhorqin banner, Inner Mongolia Autonomous Region	Aruhorqin banner Cultural Museum	120.031	43.8627	Inner Mongolia	North China
628	Ⅱ-168	Confucius worship music in Liuyang Confucian Temple	Traditional music	2014	New project	Liuyang City, Hunan Province	Liuyang Cultural Museum (Liuyang Intangible Cultural Heritage Protection Center)	113.638	28.1663	Hunan	Central China
629	Ⅱ-169	Chaoer (Mongolian bow string music)	Traditional music	2014	New project	Tongliao City, Inner Mongolia Autonomous Region	Tongliao Horqin Chaoer Association	122.258	43.6151	Inner Mongolia	North China
630	Ⅱ-170	Mongolian Tobshur music	Traditional music	2014	New project	Bortala Mongolian Autonomous Prefecture, Xinjiang Uygur Autonomous Region	Bortala Mongolian Autonomous Prefecture song and Dance Troupe	82.0715	44.9022	Xinjiang	Northwest China
631	Ⅲ-1	Jingxi Taiping drum	Traditional dance	2006	New project	Mentougou District, Beijing	Mentougou District Cultural Center of Beijing Municipality	116.097	39.9397	Beijing	North China
632	Ⅲ-1	Jingxi Taiping drum (Shijingshan Taiping drum)	Traditional dance	2008	Extension project	Shijingshan District, Beijing	Shijingshan District intangible cultural heritage protection center of Beijing Municipality	116.217	39.9054	Beijing	North China
633	Ⅲ-1	Jingxi Taiping drum (Guaicun Taiping drum)	Traditional dance	2008	Extension project	Fengtai District, Beijing	Strange village committee, Wangzuo Town, Fengtai District, Beijing	116.281	39.8572	Beijing	North China
634	Ⅲ-2	Yangko (Changli Yangko)	Traditional dance	2006	New project	Changli County, Hebei Province	Changli County Cultural Center	119.156	39.7114	Hebei	North China
635	Ⅲ-2	Yangko (Fushun Yangko)	Traditional dance	2006	New project	Fushun City, Liaoning Province	Fushun Intangible Cultural Heritage Protection Center	123.915	41.8739	Liaoning	Northeast China
636	Ⅲ-2	Yangko (GuZi Yangko)	Traditional dance	2006	New project	Shanghe County, Shandong Province	Shanghe County Cultural Center	117.151	37.3082	Shandong	East China
637	Ⅲ-2	Yangko (Jiaozhou Yangko)	Traditional dance	2006	New project	Jiaozhou City, Shandong Province	Jiaozhou Cultural Center	120.028	36.2644	Shandong	East China
638	Ⅲ-2	Yangko (Haiyang Yangko)	Traditional dance	2006	New project	Haiyang City, Shandong Province	Haiyang Cultural Center	121.153	36.7758	Shandong	East China
639	Ⅲ-2	Yangko (Northern Shaanxi Yangko)	Traditional dance	2006	New project	Suide County, Shaanxi Province	Suide County Cultural Center	110.258	37.5023	Shaanxi	Northwest China
640	Ⅲ-2	Yangko (Jiyang GuZi Yangko)	Traditional dance	2008	Extension project	Jiyang County, Shandong Province	Jiyang District Cultural Center	117.167	36.978	Shandong	East China
641	Ⅲ-2	Yangko (Lantou Yangko in Linxian County)	Traditional dance	2008	Extension project	Linxian County, Shanxi Province	Linxian umbrella head Yangko Art Association	110.986	37.9502	Shanxi	North China
642	Ⅲ-2	Yangko (yuanpingfeng Yangko)	Traditional dance	2008	Extension project	Yuanping City, Shanxi Province	Yuanping Cultural Center	112.704	38.7308	Shanxi	North China
643	Ⅲ-2	Yangko (Fenyang Yangko)	Traditional dance	2008	Extension project	Fenyang City, Shanxi Province	Fenyang people's Cultural Center	111.763	37.261	Shanxi	North China
644	Ⅲ-2	Yangko (Xiaohongmen Yangko)	Traditional dance	2011	Extension project	Chaoyang District, Beijing	Xiaohongmen township (regional) Cultural Service Center, Chaoyang District, Beijing	116.437	39.9201	Beijing	North China
645	Ⅲ-2	Yangko (letingdi Yangko)	Traditional dance	2011	Extension project	Leting County, Hebei Province	Leting County Cultural Center	118.907	39.4248	Hebei	North China
646	Ⅲ-2	Yangko (Yangxin GuZi Yangko)	Traditional dance	2011	Extension project	Yangxin County, Shandong Province	Yangxin County Cultural Center	117.572	37.6405	Shandong	East China
647	Ⅲ-2	Yangko (Yanqing dry boat)	Traditional dance	2014	Extension project	Yanqing County, Beijing	Yanqing District Administration of cultural relics of Beijing Municipality	115.968	40.4558	Beijing	North China
648	Ⅲ-3	Jingxing spent	Traditional dance	2006	New project	Jingxing County, Hebei Province	Jingxing County Cultural Center	114.139	38.0316	Hebei	North China
649	Ⅲ-4	Dragon Dance (Tongliang Dragon Dance)	Traditional dance	2006	New project	Chongqing City	Chongqing Tongliang District Cultural Center (Chongqing Tongliang District Dragon Culture Development Research Center, Chongqing Tongliang District Intangible Cultural Heritage Center)	106.547	29.5666	Chongqing	Southwest China
650	Ⅲ-4	Dragon Dance (Zhanjiang dragon dance)	Traditional dance	2006	New project	Zhanjiang City, Guangdong Province	Zhanjiang Dragon Dance Troupe	110.36	21.2773	Guangdong	South China
651	Ⅲ-4	Dragon Dance (Shanwei rolling Golden Dragon)	Traditional dance	2006	New project	Shanwei City, Guangdong Province	Lufeng Cultural Center	115.359	22.7771	Guangdong	South China
652	Ⅲ-4	Dragon Dance (Pujiang bench dragon)	Traditional dance	2006	New project	Pujiang County, Zhejiang Province	Pujiang County Cultural Center	119.888	29.4552	Zhejiang	East China
653	Ⅲ-4	Dragon Dance (Changxing shutter dragon)	Traditional dance	2006	New project	Changxing County, Zhejiang Province	Changxing County Cultural Center	119.906	31.029	Zhejiang	East China
654	Ⅲ-4	Dragon Dance (Fenghua Bulong)	Traditional dance	2006	New project	Fenghua City, Zhejiang Province	Ningbo Fenghua District Cultural Center	121.402	29.6574	Zhejiang	East China
655	Ⅲ-4	Dragon Dance (Luzhou Yutan colorful dragon)	Traditional dance	2006	New project	Luxian County, Sichuan Province	Luxian Culture Museum (Luxian Art Museum)	105.378	29.1543	Sichuan	Southwest China
656	Ⅲ-4	Dragon Dance (Yi county dragon lantern)	Traditional dance	2008	Extension project	Yi County, Hebei Province	Yi County Cultural Center	115.491	39.3489	Hebei	North China
657	Ⅲ-4	Dragon Dance (Quzhou dragon lantern)	Traditional dance	2008	Extension project	Quzhou County, Hebei Province	Quzhou County Cultural Center	114.952	36.7662	Hebei	North China
658	Ⅲ-4	Dragon Dance (Jinzhou dragon dance)	Traditional dance	2008	Extension project	Jinzhou District, Dalian City, Liaoning Province	Dalian Jinpu New Area Cultural Tourism Service Center	121.778	39.0494	Liaoning	Northeast China
659	Ⅲ-4	Dragon Dance (grass dragon dance)	Traditional dance	2008	Extension project	Songjiang District	Shanghai Songjiang District Yexie Town Community Service Center (Shanghai Songjiang District Yexie town culture and Sports Service Office)	121.22	31.0357	Shanghai	East China
660	Ⅲ-4	Dragon Dance (Luoshan dragon)	Traditional dance	2008	Extension project	Lishui District, Jiangsu Province	Nanjing Lishui District Cultural Center	119.023	31.653	Jiangsu	East China
661	Ⅲ-4	Dragon Dance (Lanxi decapitated dragon)	Traditional dance	2008	Extension project	Lanxi City, Zhejiang Province	Lanxi she Township style tourism development Co., Ltd	119.455	29.2115	Zhejiang	East China
662	Ⅲ-4	Dragon Dance (Datian board lantern dragon)	Traditional dance	2008	Extension project	Datian County, Fujian Province	Datian County Cultural Center of Fujian Province	117.842	25.6957	Fujian	East China
663	Ⅲ-4	Dragon Dance (Gaolong)	Traditional dance	2008	Extension project	Hanyang District, Wuhan City, Hubei Province	Wuhan Hanyang District Cultural Center	114.213	30.5564	Hubei	Central China
664	Ⅲ-4	Dragon Dance (Rucheng fragrant fire dragon)	Traditional dance	2008	Extension project	Rucheng County, Hunan Province	Rucheng County Cultural Center	113.679	25.5358	Hunan	Central China
665	Ⅲ-4	Dragon Dance (Kowloon dance)	Traditional dance	2008	Extension project	Pingjiang County, Hunan Province	Pingjiang County Cultural Center	113.576	28.7054	Hunan	Central China
666	Ⅲ-4	Dragon Dance (Puzhai fire dragon)	Traditional dance	2008	Extension project	Fengshun County, Guangdong Province	Fengshun County Cultural Center	116.178	23.742	Guangdong	South China
667	Ⅲ-4	Dragon Dance (human dragon dance)	Traditional dance	2008	Extension project	Foshan City, Guangdong Province	Foshan Shunde Xingtan Town Culture Station	113.117	23.0313	Guangdong	South China
668	Ⅲ-4	Dragon Dance (lotus pond yarn dragon)	Traditional dance	2008	Extension project	Pengjiang district, Jiangmen City, Guangdong Province	Jiangmen City Pengjiang district Hetang Town Sports Service Center	113.073	22.5978	Guangdong	South China
669	Ⅲ-4	Dragon Dance (Jolin fireworks fire dragon)	Traditional dance	2008	Extension project	Jieyang City, Guangdong Province	Jieyang Pandong Qiaolin Public Welfare Association	116.351	23.5462	Guangdong	South China
670	Ⅲ-4	Dragon Dance (drunken dragon)	Traditional dance	2008	Extension project	Zhongshan City, Guangdong Province	Zhongshan West District publicity and Sports Service Center (comprehensive cultural station and Archives)	113.377	22.5238	Guangdong	South China
671	Ⅲ-4	Dragon Dance (Huanglongxi fire dragon lantern dance)	Traditional dance	2008	Extension project	Shuangliu County, Sichuan Province	Shuangliu County Cultural Center	103.922	30.578	Sichuan	Southwest China
672	Ⅲ-4	Dragon Dance (around the dragon lantern in Pudong)	Traditional dance	2011	Extension project	Pudong New Area, Shanghai	Shanghai Pudong New Area Sanlin Town Cultural Service Center	121.54	31.2237	Shanghai	East China
673	Ⅲ-4	Dragon Dance (Zhixi dragon)	Traditional dance	2011	Extension project	Jintan City, Jiangsu Province	Changzhou Jintan District Cultural Center	119.593	31.7254	Jiangsu	East China
674	Ⅲ-4	Dragon Dance (Dragon)	Traditional dance	2011	Extension project	Taishun County, Zhejiang Province	Taishun Intangible Cultural Heritage Protection Center	119.713	27.5601	Zhejiang	East China
675	Ⅲ-4	Dragon Dance (Kaihua incense grass dragon)	Traditional dance	2011	Extension project	Kaihua County, Zhejiang Province	Kaihua Intangible Cultural Heritage Protection Center	118.41	29.14	Zhejiang	East China
676	Ⅲ-4	Dragon Dance (Kanmen flower dragon)	Traditional dance	2011	Extension project	Yuhuan County, Zhejiang Province	Yuhuan Kanmen Hualong Activity Center	121.228	28.1392	Zhejiang	East China
677	Ⅲ-4	Dragon Dance (dragon lantern Pavilion)	Traditional dance	2011	Extension project	Linyi City, Shandong Province	Hedong District Cultural Center of Linyi City	118.321	35.0658	Shandong	East China
678	Ⅲ-4	Dragon Dance (Fire Dragon Dance)	Traditional dance	2011	Extension project	Mengzhou City, Henan Province	Mengzhou Cultural Center (Mengzhou Intangible Cultural Heritage Protection Center)	112.783	34.9089	Henan	Central China
679	Ⅲ-4	Dragon Dance (three dragons)	Traditional dance	2011	Extension project	Yunmeng County, Hubei Province	Yunmeng County Cultural Center	113.748	31.0232	Hubei	Central China
680	Ⅲ-4	Dragon Dance (Earth Dragon lamp)	Traditional dance	2011	Extension project	Laifeng County, Hubei Province	Laifeng County Cultural Center	109.403	29.496	Hubei	Central China
681	Ⅲ-4	Dragon Dance (Zhijiang evil dragon)	Traditional dance	2011	Extension project	Zhijiang Dong Autonomous County, Hunan Province	Zhijiang Dong Autonomous County Cultural Center	109.68	27.4469	Hunan	Central China
682	Ⅲ-4	Dragon Dance (city step hanging dragon)	Traditional dance	2011	Extension project	Chengbu Miao Autonomous County, Hunan Province	Culture Museum of Chengbu Miao Autonomous County	110.318	26.3939	Hunan	Central China
683	Ⅲ-4	Dragon Dance (fragrant fire dragon)	Traditional dance	2011	Extension project	Nanxiong City, Guangdong Province	Nanxiong Cultural Center	114.307	25.1205	Guangdong	South China
684	Ⅲ-4	Dragon Dance (cloud dragon dance in Liufang)	Traditional dance	2011	Extension project	Zhongshan City, Guangdong Province	Zhongshan Guzhen publicity and Sports Service Center (comprehensive cultural station and Archives)	113.377	22.5238	Guangdong	South China
685	Ⅲ-4	Dragon Dance (boating dragon on Aojiang River)	Traditional dance	2014	Extension project	Pingyang County, Zhejiang Province	Pingyang Aojiang Dragon Culture Research Association	120.562	27.6653	Zhejiang	East China
686	Ⅲ-4	Dragon Dance (hand dragon dance)	Traditional dance	2014	Extension project	Jixi County, Anhui Province	Jixi County Cultural Center	118.574	30.0702	Anhui	East China
687	Ⅲ-4	Dragon dance (Qianjiang grass dragon)	Traditional dance	2014	Extension project	Hubei province	Qianjiang Intangible Cultural Heritage Protection Center	112.891	30.4239	Hubei	Central China
688	Ⅲ-5	Lion Dance (Xushui lion dance)	Traditional dance	2006	New project	Xushui County, Hebei Province	Baoding Xushui District Cultural Center	115.65	39.018	Hebei	North China
689	Ⅲ-5	Lion Dance (Tianta lion dance)	Traditional dance	2006	New project	Xiangfen County, Shanxi Province	Xiangfen County People's Cultural Center	111.435	35.8763	Shanxi	North China
690	Ⅲ-5	Lion Dance (yellow sand lion)	Traditional dance	2006	New project	Linhai City, Zhejiang Province	Linhai Intangible Cultural Heritage Protection Center	121.141	28.8613	Zhejiang	East China
691	Ⅲ-5	Lion Dance (Guangdong lion dance)	Traditional dance	2006	New project	Foshan City, Guangdong Province	Foshan Nanhai District Museum	113.117	23.0313	Guangdong	South China
692	Ⅲ-5	Lion Dance (Guangdong lion dance)	Traditional dance	2006	New project	Suixi County, Guangdong Province	Suixi County Cultural Center	110.246	21.3798	Guangdong	South China
693	Ⅲ-5	Lion Dance (Guangdong lion dance)	Traditional dance	2006	New project	Guangzhou City, Guangdong Province	Guangzhou Panyu Shawan Cultural Center	113.259	23.1318	Guangdong	South China
694	Ⅲ-5	Lion Dance (Baizhifang Taishi)	Traditional dance	2008	Extension project	Beijing	Beijing Banknote Printing Co., Ltd	116.401	39.9028	Beijing	North China
695	Ⅲ-5	Lion Dance (Cangxian lion dance)	Traditional dance	2008	Extension project	Cang County, Hebei Province	Cangzhou Liuji Lion Dance World Co., Ltd	117.001	38.2191	Hebei	North China
696	Ⅲ-5	Lion Dance (Fengcheng Yuejia lion)	Traditional dance	2008	Extension project	Fengcheng City, Jiangxi Province	Fengcheng Jianwei school	115.766	28.1625	Jiangxi	Central China
697	Ⅲ-5	Lion Dance (Xiaoxiang lion dance)	Traditional dance	2008	Extension project	Gongyi City, Henan Province	Gongyi Cultural Center	113.016	34.7488	Henan	Central China
698	Ⅲ-5	Lion Dance (Huaidian text lion)	Traditional dance	2008	Extension project	Shenqiu County, Henan Province	Shenqiu Hui Lion Culture Association	115.093	33.4108	Henan	Central China
699	Ⅲ-5	Lion Dance (lion dance)	Traditional dance	2008	Extension project	Meizhou City, Guangdong Province	Meizhou Meijiang district cultural center	116.113	24.3017	Guangdong	South China
700	Ⅲ-5	Lion Dance (Bouyei high platform lion Lantern Dance)	Traditional dance	2008	Extension project	Xingyi City, Guizhou Province	Xingyi Cultural Center	104.893	25.0951	Guizhou	Southwest China
701	Ⅲ-5	Lion Dance (horse Bridger lion dance)	Traditional dance	2011	Extension project	Minhang District, Shanghai	Shanghai Minhang District Maqiao town culture and Sports Development Center	121.377	31.1147	Shanghai	East China
702	Ⅲ-5	Lion Dance (Gupi Xi lion, plow lion)	Traditional dance	2011	Extension project	Xinfeng County, Jiangxi Province	Xinfeng County Cultural Center	114.918	25.3897	Jiangxi	Central China
703	Ⅲ-5	Lion Dance (green lion)	Traditional dance	2011	Extension project	Jieyang City, Guangdong Province	Jieyang sun Shuqiang lion Art Martial Arts Museum	116.351	23.5462	Guangdong	South China
704	Ⅲ-5	Lion Dance (Songgang Seven Star lion dance)	Traditional dance	2011	Extension project	Shenzhen City, Guangdong Province	Shenzhen Bao'an District Songgang Street Party Building Service Center (Shenzhen Bao'an District Songgang Street talent and personnel service center, Shenzhen Bao'an District Songgang Street retired cadre activity center, Shenzhen Bao'an District Songgan	114.081	22.5497	Guangdong	South China
705	Ⅲ-5	Lion Dance (Tengxian lion dance)	Traditional dance	2011	Extension project	Teng County, Guangxi Zhuang Autonomous Region	Tengxian Culture Museum	110.91	23.3784	Guangxi	South China
706	Ⅲ-5	Lion Dance (Tianyang Zhuang lion dance)	Traditional dance	2011	Extension project	Tianyang County, Guangxi Zhuang Autonomous Region	Tianyang County Cultural Center	106.912	23.7385	Guangxi	South China
707	Ⅲ-5	Lion Dance (high platform lion dance)	Traditional dance	2011	Extension project	Pengshui Miao Tujia Autonomous County, Chongqing	Pengshui Miao Tujia Autonomous County Cultural Center	108.161	29.2966	Chongqing	Southwest China
708	Ⅲ-5	Lion Dance (Lichuan white lion dance)	Traditional dance	2014	Extension project	Lichuan County, Jiangxi Province	Lichuan County Cultural Center	116.903	27.2858	Jiangxi	Central China
709	Ⅲ-6	Flower drum lamp (Bengbu flower drum lamp)	Traditional dance	2006	New project	Bengbu City, Anhui Province	Anhui huagudeng song and dance theater Co., Ltd	117.357	32.9414	Anhui	East China
710	Ⅲ-6	Flower drum lamp (Fengtai flower drum lamp)	Traditional dance	2006	New project	Fengtai County, Anhui Province	Anhui Fengtai County Cultural Center	116.706	32.7126	Anhui	East China
711	Ⅲ-6	Flower drum lamp (Yingshang flower drum lamp)	Traditional dance	2006	New project	Yingshang County, Anhui Province	Yingshang huagudeng Art Troupe Co., Ltd	116.252	32.6553	Anhui	East China
712	Ⅲ-7	Nuo dance (Nanfeng Nuo dance)	Traditional dance	2006	New project	Nanfeng County, Jiangxi Province	Nanfeng Tiao Nuo research and Protection Center	116.521	27.2218	Jiangxi	Central China
713	Ⅲ-7	Nuo dance (Wuyuan Nuo dance)	Traditional dance	2006	New project	Wuyuan County, Jiangxi Province	Wuyuan Hui Opera Institute	117.857	29.251	Jiangxi	Central China
714	Ⅲ-7	Nuo dance (Le'an Nuo dance)	Traditional dance	2006	New project	Le'an County, Jiangxi Province	Le'an County Cultural Center of Jiangxi Province	115.826	27.4321	Jiangxi	Central China
715	Ⅲ-7	Nuo dance (Shouyang love club)	Traditional dance	2008	Extension project	Shouyang County, Shanxi Province	Shouyang County People's Cultural Center	113.17	37.8946	Shanxi	North China
716	Ⅲ-7	Nuo dance (Qimen Nuo dance)	Traditional dance	2008	Extension project	Qimen County, Anhui Province	Cultural radio and television station of Luxi Township, Qimen County	117.712	29.8566	Anhui	East China
717	Ⅲ-7	Nuo dance (Shaowu Nuo dance)	Traditional dance	2008	Extension project	Shaowu City, Fujian Province	Shaowu Cultural Center	117.487	27.3436	Fujian	East China
718	Ⅲ-7	Nuo dance (Zhanjiang Nuo dance)	Traditional dance	2008	Extension project	Mazhang District, Zhanjiang City, Guangdong Province	Zhanjiang Mazhang District Cultural Center	110.33	21.2659	Guangdong	South China
719	Ⅲ-7	Nuo dance (chi Ge day in Wen County)	Traditional dance	2008	Extension project	Wen County, Gansu Province	Wenxian Intangible Cultural Heritage Protection Center	104.681	32.946	Gansu	Northwest China
720	Ⅲ-7	Nuo dance (Yongjing July dance)	Traditional dance	2008	Extension project	Yongjing County, Gansu Province	Yongjing County Cultural Center	103.284	35.9585	Gansu	Northwest China
721	Ⅲ-7	Nuo dance (Punan ancient Nuo)	Traditional dance	2011	Extension project	Zhangzhou City, Fujian Province	Science, education, culture and health service center, Punan Town, Xiangcheng District, Zhangzhou City	117.657	24.5138	Fujian	East China
722	Ⅲ-7	Nuo dance (five rampant dance)	Traditional dance	2014	Extension project	Langxi County, Anhui Province	Meizhu folk culture and Art Promotion Association	119.174	31.1284	Anhui	East China
723	Ⅲ-8	Ying song (Puning Ying song)	Traditional dance	2006	New project	Jieyang City, Guangdong Province	Puning Cultural Center	116.351	23.5462	Guangdong	South China
724	Ⅲ-8	Ying song (Chaoyang Ying song)	Traditional dance	2006	New project	Shantou City, Guangdong Province	Shantou Chaoyang District Cultural Center	116.704	23.3736	Guangdong	South China
725	Ⅲ-8	Ying song (Jiazi Ying song)	Traditional dance	2011	Extension project	Lufeng City, Guangdong Province	Lufeng Jiazi Town Culture Station	115.648	22.9205	Guangdong	South China
726	Ⅲ-9	Stilts (stilt animals)	Traditional dance	2006	New project	Jishan County, Shanxi Province	Jishan County People's cultural center of Shanxi Province	110.978	35.6043	Shanxi	North China
727	Ⅲ-9	Stilts (Haicheng stilts)	Traditional dance	2006	New project	Haicheng City, Liaoning Province	Haicheng folk stilt Yangko Art Troupe	122.68	40.8807	Liaoning	Northeast China
728	Ⅲ-9	Stilts (Liaoxi stilts)	Traditional dance	2006	New project	Jinzhou City, Liaoning Province	Jinzhou Taihe District Cultural Development Center	121.13	41.1172	Liaoning	Northeast China
729	Ⅲ-9	Stilts (bitter water stilts)	Traditional dance	2006	New project	Yongdeng County, Gansu Province	Yongdeng County Cultural Center	103.258	36.7365	Gansu	Northwest China
730	Ⅲ-9	Stilts (Gaizhou stilts)	Traditional dance	2008	Extension project	Gaizhou City, Liaoning Province	Gaizhou Cultural Center	122.344	40.3991	Liaoning	Northeast China
731	Ⅲ-9	Stilts (top cut stilts)	Traditional dance	2008	Extension project	Dawa County, Liaoning Province	Panjin Cultural Center	122.077	41.0003	Liaoning	Northeast China
732	Ⅲ-9	Stilts (single pole stilts)	Traditional dance	2008	Extension project	Tai'an City, Shandong Province	Xintai Cultural Center	117.123	36.1947	Shandong	East China
733	Ⅲ-9	Stilts (high lift fire sedan)	Traditional dance	2008	Extension project	Qinyang City, Henan Province	Qinyang Cultural Center (Qinyang Intangible Cultural Heritage Protection Center)	112.945	35.0883	Henan	Central China
734	Ⅲ-10	Yongxin Shield Dance	Traditional dance	2006	New project	Yongxin County, Jiangxi Province	Yongxin County Cultural Center	114.238	26.9484	Jiangxi	Central China
735	Ⅲ-10	Shield dance (Cane Dance)	Traditional dance	2011	Extension project	Rui'an City, Zhejiang Province	Ruian Intangible Cultural Heritage Protection Center	120.651	27.782	Zhejiang	East China
736	Ⅲ-11	Yicheng Flower Drum	Traditional dance	2006	New project	Yicheng County, Shanxi Province	Yicheng County People's Cultural Center	111.713	35.7388	Shanxi	North China
737	Ⅲ-12	Quanzhou Breast Dance	Traditional dance	2006	New project	Quanzhou City, Fujian Province	Quanzhou Licheng District Cultural Center	118.671	24.8773	Fujian	East China
738	Ⅲ-13	Ansai Waist Drum	Traditional dance	2006	New project	Ansai County, Shaanxi Province	Cultural Relics Museum of Ansai District, Yan'an City (intangible cultural heritage protection center of Ansai District, Yan'an City)	109.323	36.8636	Shaanxi	Northwest China
739	Ⅲ-14	Luochuan Cu Drum	Traditional dance	2006	New project	Luochuan County, Shaanxi Province	Luochuan County Cultural Center	109.427	35.762	Shaanxi	Northwest China
740	Ⅲ-15	Lanzhou Taiping Drum	Traditional dance	2006	New project	Lanzhou City, Gansu Province	Gaolan Taiping drum Association	103.832	36.0611	Gansu	Northwest China
741	Ⅲ-16	Yuhang Rolling Lamp	Traditional dance	2006	New project	Yuhang District, Hangzhou City, Zhejiang Province	Hangzhou Yuhang District Cultural Center	119.974	30.2762	Zhejiang	East China
742	Ⅲ-16	Rolling lamp (Fengxian rolling lamp)	Traditional dance	2008	Extension project	Fengxian District, Shanghai	Shanghai Fengxian Zhelin Town Social Service Center	121.47	30.9199	Shanghai	East China
743	Ⅲ-16	Rolling lamp (Haiyan rolling lamp)	Traditional dance	2008	Extension project	Haiyan County, Zhejiang Province	Haiyan Intangible Cultural Heritage Protection Center	120.942	30.529	Zhejiang	East China
744	Ⅲ-17	Tujia Wave Dance	Traditional dance	2006	New project	Xiangxi Tujia and Miao Autonomous Prefecture, Hunan Province	Intangible cultural heritage protection center of Xiangxi Tujia and Miao Autonomous Prefecture	109.734	28.3154	Hunan	Central China
745	Ⅲ-17	Tujia Wave Dance (Enshi Wave Dance)	Traditional dance	2008	Extension project	Laifeng County, Hubei Province	Laifeng County Cultural Center	109.403	29.496	Hubei	Central China
746	Ⅲ-17	Tujia Wave Dance (Youyang Wave Dance)	Traditional dance	2008	Extension project	Youyang Tujia and Miao Autonomous County, Chongqing	Youyang Tujia and Miao Autonomous County Cultural Center	108.763	28.8446	Chongqing	Southwest China
747	Ⅲ-18	Tujia Sayerho	Traditional dance	2006	New project	Changyang Tujia Autonomous County, Hubei Province	National folk traditional culture protection center of Changyang Tujia Autonomous County	111.202	30.4753	Hubei	Central China
748	Ⅲ-18	Tujia Sayerho	Traditional dance	2014	Extension project	Wufeng Tujia Autonomous County, Hubei Province	Wufeng Tujia Autonomous County Cultural Center	111.068	30.1592	Hubei	Central China
749	Ⅲ-18	Tujia Sayerho	Traditional dance	2014	Extension project	Badong County, Hubei Province	Badong County Cultural Center	110.336	31.0445	Hubei	Central China
750	Ⅲ-18	Tujia Sayerho	Traditional dance	2014	Extension project	Sangzhi County, Hunan Province	Sangzhi Intangible Cultural Heritage Protection Center	110.2	29.417	Hunan	Central China
751	Ⅲ-19	String Dance (Batang String Dance)	Traditional dance	2006	New project	Batang County, Sichuan Province	Batang County Cultural Center	99.1093	30.0079	Sichuan	Southwest China
752	Ⅲ-19	String Dance (Mangkang String Dance)	Traditional dance	2006	New project	Tibet Autonomous Region	Mangkang County Bureau of culture, Changdu City, Tibet Autonomous Region	91.1307	29.6631	Tibet	Southwest China
753	Ⅲ-19	String Dance (Yushu Yiwu)	Traditional dance	2008	Extension project	Yushu Tibetan Autonomous Prefecture, Qinghai Province	Yushu Tibetan Autonomous Prefecture Cultural Center	97.0081	33.0062	Qinghai	Northwest China
754	Ⅲ-20	Guozhuang dance (Diqing Guozhuang dance)	Traditional dance	2006	New project	Diqing Tibetan Autonomous Prefecture, Yunnan Province	Diqing Tibetan Autonomous Prefecture Intangible Cultural Heritage Protection Center	99.7054	27.8303	Yunnan	Southwest China
755	Ⅲ-20	Guozhuang dance (Changdu Guozhuang dance)	Traditional dance	2006	New project	Tibet Autonomous Region	Karuo District Bureau of culture, Changdu City, Tibet Autonomous Region	91.1307	29.6631	Tibet	Southwest China
756	Ⅲ-20	Guozhuang dance (Yushu Zhuo dance)	Traditional dance	2006	New project	Yushu Tibetan Autonomous Prefecture, Qinghai Province	Yushu Tibetan Autonomous Prefecture Cultural Center	97.0081	33.0062	Qinghai	Northwest China
757	Ⅲ-20	Guozhuang dance (Ganzi Guozhuang)	Traditional dance	2008	Extension project	Shiqu County, Sichuan Province	Shiqu County Cultural Center	98.1023	32.9809	Sichuan	Southwest China
758	Ⅲ-20	Guozhuang dance (Ganzi Guozhuang)	Traditional dance	2008	Extension project	Yajiang County, Sichuan Province	Yajiang County Cultural Center	101.013	30.0342	Sichuan	Southwest China
759	Ⅲ-20	Guozhuang dance (Ganzi Guozhuang)	Traditional dance	2008	Extension project	Xinlong County, Sichuan Province	Xinlong County Cultural Center	100.31	30.9416	Sichuan	Southwest China
760	Ⅲ-20	Guozhuang dance (Ganzi Guozhuang)	Traditional dance	2008	Extension project	Dege County, Sichuan Province	Dege County Cultural Center	98.5806	31.8086	Sichuan	Southwest China
761	Ⅲ-20	Guozhuang dance (MANET Guozhuang)	Traditional dance	2008	Extension project	Jinchuan County, Sichuan Province	Jinchuan County Cultural Center	102.062	31.4783	Sichuan	Southwest China
762	Ⅲ-20	Guozhuang dance (called duobai longzhuo dance)	Traditional dance	2008	Extension project	Chengduo County, Qinghai Province	Chengduo County Cultural Center	97.1102	33.371	Qinghai	Northwest China
763	Ⅲ-20	Guozhuang dance (paoqian Zhuo Ganma)	Traditional dance	2008	Extension project	Baoqian County, Qinghai Province	Nangqian County Cultural Center	96.4802	32.2056	Qinghai	Northwest China
764	Ⅲ-21	Reba dance (Ding Qing Reba)	Traditional dance	2006	New project	Tibet Autonomous Region	Cultural Bureau of Dingqing County, Changdu City, Tibet Autonomous Region	91.1307	29.6631	Tibet	Southwest China
765	Ⅲ-21	Reba dance (Naqu Biru Dinga Reba)	Traditional dance	2006	New project	Tibet Autonomous Region	Naqu County Bureau of culture and tourism, Tibet	91.1307	29.6631	Tibet	Southwest China
766	Ⅲ-21	Reba dance	Traditional dance	2014	Extension project	Diqing Tibetan Autonomous Prefecture, Yunnan Province	Diqing Tibetan Autonomous Prefecture Intangible Cultural Heritage Protection Center	99.7054	27.8303	Yunnan	Southwest China
767	Ⅲ-22	Qiangmu of zhashlunbu temple in Shigatse	Traditional dance	2006	New project	Tibet Autonomous Region	Zhashlunbu Temple Management Committee of Xigaze region	91.1307	29.6631	Tibet	Southwest China
768	Ⅲ-22	Qiang mu (lacanga Qiang mu)	Traditional dance	2011	Extension project	Loza County, Tibet Autonomous Region	Loza County Bureau of culture, Tibet	90.8588	28.3895	Tibet	Southwest China
769	Ⅲ-22	Qiangmu (zhikongarqiangmu)	Traditional dance	2011	Extension project	Mozhugongka County, Tibet Autonomous Region	Administrative Committee of zhikongti temple, Mozhugongka County, Lhasa City, Tibet	91.7296	29.837	Tibet	Southwest China
770	Ⅲ-22	Qiang mu (Qude temple a Qiang mu)	Traditional dance	2011	Extension project	Gongga County, Tibet Autonomous Region	Gongga Qude Temple Management Committee, Gongga County, Shannan City	90.9829	29.2926	Tibet	Southwest China
771	Ⅲ-22	Qiangmu (Sangye temple Qiangmu)	Traditional dance	2014	Extension project	Zhacao County, Tibet Autonomous Region	Shannan Sangye Temple Management Committee	91.3358	29.2481	Tibet	Southwest China
772	Ⅲ-22	Qiangmu (Menba baqiangmu)	Traditional dance	2014	Extension project	Cuona County, Tibet Autonomous Region	Culture Bureau of Cuona County, Tibet (Cultural Relics Bureau)	91.7648	28.2558	Tibet	Southwest China
773	Ⅲ-22	Qiangmu (nun Qiangmu of Qulin temple in Qingluo, jiangluo)	Traditional dance	2014	Extension project	Xigaze City, Tibet Autonomous Region	Sangzhuzi District Bureau of culture and tourism, Shigatse City	88.8831	29.2708	Tibet	Southwest China
774	Ⅲ-22	Qiang mu (Nyingchi minaqiang mu)	Traditional dance	2014	Extension project	Nyingchi County, Tibet Autonomous Region	Bayi District Bureau of culture and tourism, Nyingchi City, Tibet	96.377	30.1239	Tibet	Southwest China
775	Ⅲ-23	Miao Lusheng dance (Jinji dance)	Traditional dance	2006	New project	Danzhai County, Guizhou Province	Danzhai Intangible Cultural Heritage Protection Center	107.784	26.2018	Guizhou	Southwest China
776	Ⅲ-23	Miao Lusheng dance (drum dragon, drum Tiger - long shirt dragon)	Traditional dance	2006	New project	Guiding County, Guizhou Province	Guiding County Cultural Center (Guiding County Intangible Cultural Heritage Protection Center)	107.229	26.5606	Guizhou	Southwest China
777	Ⅲ-23	Miao Lusheng dance (rolling mountain beads)	Traditional dance	2006	New project	Nayong County, Guizhou Province	Nayong County Cultural Relics (intangible culture) Management Office	105.379	26.781	Guizhou	Southwest China
778	Ⅲ-23	Miao Lusheng dance	Traditional dance	2008	Extension project	Leishan County, Guizhou Province	Leishan Intangible Cultural Heritage Protection Center	108.073	26.3817	Guizhou	Southwest China
779	Ⅲ-23	Miao Lusheng dance	Traditional dance	2008	Extension project	Guanling Buyei and Miao Autonomous County, Guizhou Province	Guanling Buyei and Miao Autonomous County Cultural Center	105.616	25.9469	Guizhou	Southwest China
780	Ⅲ-23	Miao Lusheng dance	Traditional dance	2008	Extension project	Rongjiang County, Guizhou Province	Rongjiang Intangible Cultural Heritage Protection Center	108.518	25.9351	Guizhou	Southwest China
781	Ⅲ-23	Miao Lusheng dance	Traditional dance	2008	Extension project	Shuicheng County, Guizhou Province	Shuicheng Intangible Cultural Heritage Protection Center	104.955	26.5515	Guizhou	Southwest China
782	Ⅲ-23	Miao Lusheng dance	Traditional dance	2014	Extension project	Pu'an County, Guizhou Province	Pu'an County Cultural Center	104.95	25.7874	Guizhou	Southwest China
783	Ⅲ-24	Korean Nongle dance (Qibing dance)	Traditional dance	2006	New project	Benxi City, Liaoning Province	Cultural Tourism Development Service Center of Huanren Manchu Autonomous County (Cultural Relics Administration Bureau of Huanren Manchu Autonomous County) (folk custom museum of Huanren Manchu Autonomous County) (yunvshan Museum of Huanren Manchu Autono	123.765	41.2958	Liaoning	Northeast China
784	Ⅲ-24	Korean Nongle dance (Elephant Hat Dance)	Traditional dance	2006	New project	Yanbian Korean Autonomous Prefecture, Jilin Province	Wangqing County Cultural Center	128.907	43.1043	Jilin	Northeast China
785	Ⅲ-24	Korean Nongle dance	Traditional dance	2008	Extension project	Tieling City, Liaoning Province	Tieling Korean culture and Art Museum	123.838	42.2885	Liaoning	Northeast China
786	Ⅲ-25	Wooden Drum Dance (Fanpai Miao Wooden Drum dance)	Traditional dance	2006	New project	Taijiang County, Guizhou Province	Taijiang Intangible Cultural Heritage Protection Center	108.317	26.6709	Guizhou	Southwest China
787	Ⅲ-25	Wooden Drum Dance (Cangyuan Wa Wooden Drum dance)	Traditional dance	2006	New project	Cangyuan Wa Autonomous County, Yunnan Province	Cangyuan Wa Autonomous County Cultural Center	99.2454	23.1495	Yunnan	Southwest China
788	Ⅲ-26	Copper encouraged (wenshan zhuang, yi copper encouraged)	Traditional dance	2006	New project	Wenshan Zhuang and Miao Autonomous Prefecture, Yunnan Province	Wenshan Zhuang and Miao Autonomous Prefecture intangible cultural heritage protection and Art Research Center	104.242	23.3722	Yunnan	Southwest China
789	Ⅲ-26	Copper encouraged (tian yao copper encouraged)	Traditional dance	2008	Extension project	Tianlin County, Guangxi Zhuang Autonomous Region	Tianlin County Cultural Center	106.225	24.2974	Guangxi	South China
790	Ⅲ-26	Copper encouraged (built leishan miao copper encouraged)	Traditional dance	2008	Extension project	Leishan County, Guizhou Province	Leishan Intangible Cultural Heritage Protection Center	108.073	26.3817	Guizhou	Southwest China
791	Ⅲ-26	Copper encouraged (south frequently ze gela Dan)	Traditional dance	2014	Extension project	Nandan county, Guangxi Zhuang Autonomous Region	Nandan intangible cultural heritage protection and inheritance Center	107.537	24.9775	Guangxi	South China
792	Ⅲ-27	Dai Peacock Dance	Traditional dance	2006	New project	Ruili City, Yunnan Province	Ruili Cultural Center	97.8553	24.0208	Yunnan	Southwest China
793	Ⅲ-28	Daur lurigele dance	Traditional dance	2006	New project	Molidawa Daur Autonomous Banner, Inner Mongolia Autonomous Region	Molidawa Daur Autonomous Banner Cultural Museum	124.512	48.4757	Inner Mongolia	North China
794	Ⅲ-28	Daur lurigele dance	Traditional dance	2006	New project	Harbin City, Heilongjiang Province	Meiris Daur district cultural center of Qiqihar City	126.529	45.8011	Heilongjiang	Northeast China
795	Ⅲ-29	Mongolian Andai dance	Traditional dance	2006	New project	Kulun banner, Inner Mongolia Autonomous Region	Kulun banner Intangible Cultural Heritage Protection Center	121.805	42.7335	Inner Mongolia	North China
796	Ⅲ-30	Xiangxi Miao Drum Dance	Traditional dance	2006	New project	Xiangxi Tujia and Miao Autonomous Prefecture, Hunan Province	Intangible cultural heritage protection center of Xiangxi Tujia and Miao Autonomous Prefecture	109.734	28.3154	Hunan	Central China
797	Ⅲ-31	Xiangxi Tujia Maogus dance	Traditional dance	2006	New project	Xiangxi Tujia and Miao Autonomous Prefecture, Hunan Province	Intangible cultural heritage protection center of Xiangxi Tujia and Miao Autonomous Prefecture	109.734	28.3154	Hunan	Central China
798	Ⅲ-32	Li Firewood dance	Traditional dance	2006	New project	Sanya City, Hainan Province	Sanya Mass Art Museum	109.504	18.2496	Hainan	South China
799	Ⅲ-33	Castawan dance	Traditional dance	2006	New project	Heishui County, Sichuan Province	Heishui County Cultural Center	102.988	32.0642	Sichuan	Southwest China
800	Ⅲ-34	Zhou dance	Traditional dance	2006	New project	Jiuzhaigou County, Sichuan Province	Jiuzhaigou County Cultural Center	104.241	33.2539	Sichuan	Southwest China
801	Ⅲ-35	Lisu Achimugua	Traditional dance	2006	New project	Weixi Lisu Autonomous County, Yunnan Province	Weixi Lisu Autonomous County Cultural Heritage Protection Office	99.2862	27.1806	Yunnan	Southwest China
802	Ⅲ-36	Yi Hulusheng dance	Traditional dance	2006	New project	Wenshan Zhuang and Miao Autonomous Prefecture, Yunnan Province	Xichou national culture mass art museum	104.242	23.3722	Yunnan	Southwest China
803	Ⅲ-37	Yi Yanhe dance	Traditional dance	2006	New project	Honghe Hani and Yi Autonomous Prefecture, Yunnan Province	Shiping County Cultural Center	103.382	23.3693	Yunnan	Southwest China
804	Ⅲ-38	Gino the Big Drum Dance	Traditional dance	2006	New project	Jinghong City, Yunnan Province	Jinghong Cultural Center	100.771	22.003	Yunnan	Southwest China
805	Ⅲ-39	Shannan Changguo Zhuo dance	Traditional dance	2006	New project	Tibet Autonomous Region	Culture Bureau of Gongga county (Cultural Relics Bureau)	91.1307	29.6631	Tibet	Southwest China
806	Ⅲ-39	Zhuo dance (Qiongjie Jiuhe Zhuo dance)	Traditional dance	2014	Extension project	Qiongjie County, Tibet Autonomous Region	Culture Bureau of qiongjie County, Tibet (Cultural Relics Bureau)	91.6827	29.0279	Tibet	Southwest China
807	Ⅲ-40	Tu Yutu	Traditional dance	2006	New project	Tongren County, Qinghai Province	Tongren County Cultural Center	102.016	35.5165	Qinghai	Northwest China
808	Ⅲ-41	Tajik Eagle dance	Traditional dance	2006	New project	Tashkurgan Tajik Autonomous County, Xinjiang Uygur Autonomous Region	Cultural Museum of Tajik Autonomous County, Tashkurgan, Xinjiang	75.2268	37.7722	Xinjiang	Northwest China
809	Ⅲ-42	Drum dance (brass drums)	Traditional dance	2008	New project	Changping District, Beijing	Beijing Changping District Xiaotangshan Town Cultural Service Center (Beijing Changping District Xiaotangshan Town publicity and Education Center)	116.225	40.2194	Beijing	North China
810	Ⅲ-42	Drum dance (takashi yao poster drum)	Traditional dance	2008	New project	Longyao County, Hebei Province	Longyao County Cultural Center	114.765	37.3495	Hebei	North China
811	Ⅲ-42	Drum dance (pacify wu Ya drum)	Traditional dance	2008	New project	Pingding County, Shanxi Province	Pingding County Cultural Center	113.651	37.7861	Shanxi	North China
812	Ⅲ-42	Drum dance (big play drum)	Traditional dance	2008	New project	Wenling City, Zhejiang Province	Wenling Cultural Center	121.381	28.3756	Zhejiang	East China
813	Ⅲ-42	Drum dance (Chen officer short ears flower drum)	Traditional dance	2008	New project	Guangrao County, Shandong Province	Guangrao County Cultural Center	118.401	37.0528	Shandong	East China
814	Ⅲ-42	Drum dance (grahame flower drum)	Traditional dance	2008	New project	Guan County, Shandong Province	Guanxian Cultural Center	115.437	36.4837	Shandong	East China
815	Ⅲ-42	Drum dance (whip)	Traditional dance	2008	New project	Shanghe County, Shandong Province	Shanghe County Cultural Center	117.151	37.3082	Shandong	East China
816	Ⅲ-42	Drum dance (gossip)	Traditional dance	2008	New project	Qixia City, Shandong Province	Qixia Cultural Center	120.845	37.3345	Shandong	East China
817	Ⅲ-42	Drum dance (hengshan in the waist drum)	Traditional dance	2008	New project	Hengshan County, Shaanxi Province	Yulin Hengshan District Cultural Center	109.289	37.9616	Shaanxi	Northwest China
818	Ⅲ-42	Drum dance (YiChuan XiongGu)	Traditional dance	2008	New project	Yichuan County, Shaanxi Province	Yichuan County Cultural Center	110.163	36.0502	Shaanxi	Northwest China
819	Ⅲ-42	Drum dance (liangzhou strike drum)	Traditional dance	2008	New project	Wuwei City, Gansu Province	Liangzhou District Cultural Center	102.633	37.9297	Gansu	Northwest China
820	Ⅲ-42	Drum dance (wushan spin encouraged)	Traditional dance	2008	New project	Wushan County, Gansu Province	Wushan County Cultural Center	104.888	34.7228	Gansu	Northwest China
821	Ⅲ-42	Drum dance (Laos flower drum)	Traditional dance	2011	Extension project	Wanrong County, Shanxi Province	Wanrong County Cultural Center	110.832	35.4157	Shanxi	North China
822	Ⅲ-42	Drum dance (soil water in the flower drum)	Traditional dance	2011	Extension project	Qinshui County, Shanxi Province	Qinshui people's Cultural Center	112.18	35.6902	Shanxi	North China
823	Ⅲ-42	Drum dance (JiShan tower of flower drum)	Traditional dance	2011	Extension project	Jishan County, Shanxi Province	Jishan Anfu Gaotai Flower Drum Performance Center	110.978	35.6043	Shanxi	North China
824	Ⅲ-42	Drum dance (ulla forrester j ensign single encouraged)	Traditional dance	2011	Extension project	Jilin City, Jilin Province	Jilin Art Research Institute (Jilin Intangible Cultural Heritage Protection Research Center)	126.544	43.8359	Jilin	Northeast China
825	Ⅲ-43	Kirin dance	Traditional dance	2008	New project	Huanghua City, Hebei Province	Huanghua Cultural Center	117.324	38.3706	Hebei	North China
826	Ⅲ-43	Kirin dance	Traditional dance	2008	New project	Lankao County, Henan Province	Lankao County People's Cultural Center	114.816	34.8232	Henan	Central China
827	Ⅲ-43	Kirin dance	Traditional dance	2008	New project	Haifeng County, Guangdong Province	Haifeng County Cultural Center (Haifeng County Intangible Cultural Heritage Protection Center)	115.319	22.9692	Guangdong	South China
828	Ⅲ-43	Kirin dance (kirin mining sweet)	Traditional dance	2011	Extension project	Houma City, Shanxi Province	Houma Mass Art Museum	111.366	35.6192	Shanxi	North China
829	Ⅲ-43	Hui County kirin kirin dance dancing)	Traditional dance	2011	Extension project	Suixian County, Henan Province	Suixian people's Cultural Center (suixian Intangible Cultural Heritage Protection Center)	115.066	34.4467	Henan	Central China
830	Ⅲ-43	Kirin dance (sakaguchi yong-sheng tian hall unicorn dance)	Traditional dance	2011	Extension project	Shenzhen City, Guangdong Province	Bantian Street Sports Service Center, Longgang District, Shenzhen	114.081	22.5497	Guangdong	South China
831	Ⅲ-43	Kirin dance (ship pit unicorn dance)	Traditional dance	2011	Extension project	Shenzhen City, Guangdong Province	Shenzhen Longhua District Dalang office dachuankeng Qilin Association	114.081	22.5497	Guangdong	South China
832	Ⅲ-43	Kirin dance (zhangmutou unicorn dance)	Traditional dance	2011	Extension project	Dongguan City, Guangdong Province	Dongguan Zhangmutou town cultural radio and Television Service Center (Dongguan Zhangmutou town sports management service center)	113.741	23.0489	Guangdong	South China
833	Ⅲ-43	Kirin kirin dance (Saigon pithead hakka dance)	Traditional dance	2014	Extension project	Hong Kong Special Administrative Region	Traditional Hakka Kirin Association, Hang Hau District, Sai Kung, Hong Kong	114.166	22.2802	Hong Kong	Hong Kong and Macao
834	Ⅲ-44	Zhuma (DongBa big lantern)	Traditional dance	2008	New project	Gaochun County, Jiangsu Province	Nanjing Gaochun District Cultural Center	118.887	31.3307	Jiangsu	East China
835	Ⅲ-44	Zhuma (Pizhou running Zhuma)	Traditional dance	2008	New project	Pizhou City, Jiangsu Province	Pizhou Cultural Center	118.007	34.3401	Jiangsu	East China
836	Ⅲ-44	Zhuma (Jiangtang horse Lantern Dance)	Traditional dance	2011	Extension project	Liyang City, Jiangsu Province	Liyang Cultural Center	119.479	31.4188	Jiangsu	East China
837	Ⅲ-44	Zhuma (Chun'an Zhuma)	Traditional dance	2014	Extension project	Chun'an County, Zhejiang Province	Chun'an County Museum (Chun'an County Cultural Relics Management Committee Office, Chun'an County cultural relics protection and management office, Chun'an County Intangible Cultural Heritage Protection Center)	119.037	29.6112	Zhejiang	East China
838	Ⅲ-45	Lantern dance (qingtian fish lantern dance)	Traditional dance	2008	New project	Qingtian County, Zhejiang Province	Qingtian intangible cultural heritage research and Protection Center	120.285	28.1429	Zhejiang	East China
839	Ⅲ-45	Lantern dance (east to flower-lantern dance)	Traditional dance	2008	New project	Dongzhi County, Anhui Province	Dongzhi County Cultural Center	117.022	30.1136	Anhui	East China
840	Ⅲ-45	Lantern dance (putian nine carp lantern dance)	Traditional dance	2008	New project	Putian City, Fujian Province	Village committee of Heping Village, Huangshi Town, Licheng District, Putian City	119.003	25.4338	Fujian	East China
841	Ⅲ-45	Lantern dance (carp lantern dance)	Traditional dance	2008	New project	Ji'an County, Jiangxi Province	Ji'an Intangible Cultural Heritage Protection Center	114.903	27.0434	Jiangxi	Central China
842	Ⅲ-45	Lantern dance (Sue longfeng lantern dance)	Traditional dance	2008	New project	Boai County, Henan Province	Jiaozuo sujiazuo dragon and Phoenix Lantern Dance Protection Association	113.058	35.1714	Henan	Central China
843	Ⅲ-45	Lantern dance (sha tau kok fish lantern dance)	Traditional dance	2008	New project	Shenzhen City, Guangdong Province	Shenzhen Yantian District Shaxi Shatou hornfish Lantern Dance Art Service Center	114.081	22.5497	Guangdong	South China
844	Ⅲ-45	Lantern dance (the "fish lamp)	Traditional dance	2011	Extension project	Wuwei County, Anhui Province	Wuwei County Cultural Center	117.897	31.3069	Anhui	East China
845	Ⅲ-45	Lantern dance (the dragon lantern)	Traditional dance	2014	Extension project	Anji County, Zhejiang Province	Anji Shangshe Dragon Dance Troupe	119.675	30.6411	Zhejiang	East China
846	Ⅲ-45	Lantern dance (qingtian lantern dance birds)	Traditional dance	2014	Extension project	Qingtian County, Zhejiang Province	Qingtian intangible cultural heritage research and Protection Center	120.285	28.1429	Zhejiang	East China
847	Ⅲ-45	Lantern dance (yuyang phoenix lantern dance)	Traditional dance	2014	Extension project	Yunyang District, Shiyan City, Hubei Province	Shiyan Yunyang District Cultural Center	110.807	32.8369	Hubei	Central China
848	Ⅲ-46	Cangzhou Laozi	Traditional dance	2008	New project	Nanpi County, Hebei Province	Nanpi County Cultural Center	116.702	38.0379	Hebei	North China
849	Ⅲ-47	Eighteen butterflies	Traditional dance	2008	New project	Yongkang City, Zhejiang Province	Yongkang folk art performance Association	120.043	28.8914	Zhejiang	East China
850	Ⅲ-48	Fire tiger	Traditional dance	2008	New project	Fengtai County, Anhui Province	Anhui Fengtai County Cultural Center	116.706	32.7126	Anhui	East China
851	Ⅲ-49	Shang Dynasty Sheep dance	Traditional dance	2008	New project	Juancheng County, Shandong Province	Juancheng County Cultural Center	115.504	35.5636	Shandong	East China
852	Ⅲ-50	Paoweizi	Traditional dance	2008	New project	Tangyin County, Henan Province	Tangyin County Cultural Center	114.352	35.9244	Henan	Central China
853	Ⅲ-51	Guanhuixiang Gong	Traditional dance	2008	New project	Xiangcheng City, Henan Province	Xiangcheng Cultural Center (Xiangcheng Intangible Cultural Heritage Protection Center)	114.87	33.4676	Henan	Central China
854	Ⅲ-52	Roulianxiang	Traditional dance	2008	New project	Lichuan City, Hubei Province	Lichuan Intangible Cultural Heritage Inheritance Museum	108.932	30.2938	Hubei	Central China
855	Ⅲ-53	Helou Dance	Traditional dance	2008	New project	Yunan County, Guangdong Province	Yunan Intangible Cultural Heritage Protection Center	111.53	23.2374	Guangdong	South China
856	Ⅲ-54	Centipede dance	Traditional dance	2008	New project	Chenghai District, Shantou City, Guangdong Province	Shantou Chenghai District Cultural Center	116.752	23.4685	Guangdong	South China
857	Ⅲ-55	Mountain climbing hinge	Traditional dance	2008	New project	Pingchang County, Sichuan Province	Pingchang County Cultural Center	107.099	31.5628	Sichuan	Southwest China
858	Ⅲ-56	Jingbian running donkey	Traditional dance	2008	New project	Jingbian County, Shaanxi Province	Jingbian County Cultural Center (Jingbian County Intangible Cultural Heritage Protection Center)	108.789	37.5989	Shaanxi	Northwest China
859	Ⅲ-57	Chama	Traditional dance	2008	New project	Alxa League of Inner Mongolia Autonomous Region	Alxa Left Banner Cultural Museum	105.702	38.8443	Inner Mongolia	North China
860	Ⅲ-58	Korean Crane Dance	Traditional dance	2008	New project	Yanbian Korean Autonomous Prefecture, Jilin Province	Antu County Cultural Center (Antu County Cultural Center)	128.907	43.1043	Jilin	Northeast China
861	Ⅲ-58	Crane Dance (Sanzao Crane Dance)	Traditional dance	2011	Extension project	Zhuhai City, Guangdong Province	Zhuhai Jinwan Sanzao Town Cultural Service Center (Zhuhai Jinwan Sanzao town veteran cadre activity center)	113.572	22.2747	Guangdong	South China
862	Ⅲ-59	Korean long drum dance	Traditional dance	2008	New project	Tumen City, Jilin Province	Tumen Cultural Center	129.837	42.9656	Jilin	Northeast China
863	Ⅲ-60	Yao's long drum dance	Traditional dance	2008	New project	Jianghua Yao Autonomous County, Hunan Province	Jianghua Yao Autonomous County Cultural Center	111.574	25.1886	Hunan	Central China
864	Ⅲ-60	Yao's long drum dance	Traditional dance	2008	New project	Liannan Yao Autonomous County, Guangdong Province	Liannan Yao Autonomous County Cultural Center	112.282	24.7289	Guangdong	South China
865	Ⅲ-60	Yao's long drum dance	Traditional dance	2008	New project	Fuchuan Yao Autonomous County, Guangxi Zhuang Autonomous Region	Fuchuan Yao Autonomous County Cultural Center	111.272	24.8173	Guangxi	South China
866	Ⅲ-60	Yao's long drum dance (small long drum dance)	Traditional dance	2011	Extension project	Lianshan Zhuang and Yao Autonomous County, Guangdong Province	Culture Museum of Lianshan Zhuang and Yao Autonomous County	112.088	24.5732	Guangdong	South China
867	Ⅲ-60	Yao's long drum dance (yellow)	Traditional dance	2011	Extension project	Jinxiu Yao Autonomous County, Guangxi Zhuang Autonomous Region	Jinxiu Yao Autonomous County Cultural Center	110.186	24.1332	Guangxi	South China
868	Ⅲ-61	Dai elephant foot drum dance	Traditional dance	2008	New project	Luxi City, Yunnan Province	Mangshi Cultural Museum (Mangshi Intangible Cultural Heritage Protection Center)	98.5759	24.4428	Yunnan	Southwest China
869	Ⅲ-61	Dai elephant foot drum dance	Traditional dance	2008	New project	Xishuangbanna Dai Autonomous Prefecture, Yunnan Province	Xishuangbanna Dai Autonomous Prefecture Cultural Museum	100.797	22.0046	Yunnan	Southwest China
870	Ⅲ-62	Qiang sheepskin drum dance	Traditional dance	2008	New project	Wenchuan County, Sichuan Province	Wenchuan County Cultural Center	103.588	31.4792	Sichuan	Southwest China
871	Ⅲ-63	Maonan monkey beating drum dance	Traditional dance	2008	New project	Pingtang County, Guizhou Province	Pingtang Cultural Relics Management Institute (Pingtang intangible cultural heritage research and Development Center)	107.319	25.835	Guizhou	Southwest China
872	Ⅲ-64	Yao monkey drum dance	Traditional dance	2008	New project	Libo County, Guizhou Province	Libo County Cultural Protection and Cultural Industry Development Center	107.882	25.4137	Guizhou	Southwest China
873	Ⅲ-65	Gaoshan shake handshandle dance	Traditional dance	2008	New project	Hua 'an County, Fujian Province	Fujian Hua'an County Cultural Center	117.529	25.0073	Fujian	East China
874	Ⅲ-66	Derong learns from Qiang	Traditional dance	2008	New project	Derong County, Sichuan Province	Derong County Cultural Center	99.2853	28.7164	Sichuan	Southwest China
875	Ⅲ-67	Nail rubbing	Traditional dance	2008	New project	Yanyuan County, Sichuan Province	Yanyuan County Cultural Center	101.508	27.4261	Sichuan	Southwest China
876	Ⅲ-68	Bobasengen	Traditional dance	2008	New project	Lixian County, Sichuan Province	Lixian Cultural Center	103.165	31.4386	Sichuan	Southwest China
877	Ⅲ-69	Yi bell dance	Traditional dance	2008	New project	Hezhang County, Guizhou Province	Hezhang County Cultural Center	104.725	27.1265	Guizhou	Southwest China
878	Ⅲ-70	Yi folk songs	Traditional dance	2008	New project	Weishan Yi and Hui Autonomous County, Yunnan Province	Weishan Yi and Hui Autonomous County Cultural Center	100.306	25.2301	Yunnan	Southwest China
879	Ⅲ-71	Yi skipping	Traditional dance	2008	New project	Nanjian Yi Autonomous County, Yunnan Province	Nanjian Yi Autonomous County Cultural Center	100.508	25.0465	Yunnan	Southwest China
880	Ⅲ-72	Yi tiger Sheng	Traditional dance	2008	New project	Shuangbai County, Yunnan Province	Shuangbai County Cultural Center	101.641	24.692	Yunnan	Southwest China
881	Ⅲ-73	Yi's left leg dance	Traditional dance	2008	New project	Mouding County, Yunnan Province	Mouding County Cultural Center	101.545	25.3162	Yunnan	Southwest China
882	Ⅲ-74	Music for dancing	Traditional dance	2008	New project	Honghe County, Yunnan Province	Honghe County Cultural Center	102.419	23.3717	Yunnan	Southwest China
883	Ⅲ-75	Yi's three-stringed dance (Axi dancing the moon)	Traditional dance	2008	New project	Maitreya county, Yunnan Province	Maitreya Cultural Center	103.413	24.4147	Yunnan	Southwest China
884	Ⅲ-75	Yi's three-stringed dance (Sani big three-stringed)	Traditional dance	2008	New project	Shilin Yi Autonomous County, Yunnan Province	Shilin Yi Autonomous County Cultural Center	103.289	24.7747	Yunnan	Southwest China
885	Ⅲ-76	Naxi Remeicuo	Traditional dance	2008	New project	Gucheng District, Lijiang City, Yunnan Province	Gucheng District intangible cultural heritage protection and Management Center	100.225	26.8807	Yunnan	Southwest China
886	Ⅲ-77	Bulang bee bucket drum dance	Traditional dance	2008	New project	Shuangjiang Lahu wa Bulang Dai Autonomous County, Yunnan Province	Culture Museum of Shuangjiang Lahu wa Bulang Dai Autonomous County	99.8268	23.4763	Yunnan	Southwest China
887	Ⅲ-78	Pumi ethnic group	Traditional dance	2008	New project	Lanping Bai and Pumi Autonomous County, Yunnan Province	Intangible cultural heritage protection center of Lanping Bai and Pumi Autonomous County	99.4155	26.4569	Yunnan	Southwest China
888	Ⅲ-79	Lahu Lusheng dance	Traditional dance	2008	New project	Lancang Lahu Autonomous County, Yunnan Province	Culture Museum of Lancang Lahu Autonomous County	99.9311	22.559	Yunnan	Southwest China
889	Ⅲ-80	Xuan dance (Guge Xuan dance)	Traditional dance	2008	New project	Zada County, Tibet Autonomous Region	Zada County Bureau of culture and Tourism	79.8007	31.4818	Tibet	Southwest China
890	Ⅲ-80	Xuan dance (Puduba Xuan dance)	Traditional dance	2008	New project	Mozhugongka County, Tibet Autonomous Region	Culture and Tourism Bureau of Mozhugongka county (Cultural Relics Bureau of Mozhugongka county)	91.7296	29.837	Tibet	Southwest China
891	Ⅲ-80	Xuan dance (Zadakalma Xuan dance)	Traditional dance	2014	Extension project	Ali Region of Tibet Autonomous Region	Ali regional mass art museum	80.1033	32.5057	Tibet	Southwest China
892	Ⅲ-81	Lhasa boma	Traditional dance	2008	New project	Lhasa City, Tibet Autonomous Region	Lhasa Chengguan Niang re folk art Co., Ltd	91.1705	29.6563	Tibet	Southwest China
893	Ⅲ-82	Duixie (Raz Duixie)	Traditional dance	2008	New project	Razi County, Tibet Autonomous Region	Culture, radio, film and Television Bureau of Razi County, Tibet Autonomous Region	87.6347	29.0851	Tibet	Southwest China
894	Ⅲ-82	Duixie (Ganzi Tap)	Traditional dance	2014	Extension project	Ganzi County, Sichuan Province	Ganzi County Cultural Center	99.9914	31.6252	Sichuan	Southwest China
895	Ⅲ-83	Xiechin (Lassanaru Xiechin)	Traditional dance	2008	New project	Chengguan District, Lhasa City, Tibet Autonomous Region	Lhasa Municipal Bureau of culture	91.1389	29.6575	Tibet	Southwest China
896	Ⅲ-83	Xiechin (Nanmulin Tubujia Xiechin)	Traditional dance	2008	New project	Nanmulin County, Tibet Autonomous Region	Nanmulin County Bureau of culture and Tourism	89.0968	29.6851	Tibet	Southwest China
897	Ⅲ-83	Xiechin (Nima Xiechin)	Traditional dance	2011	Extension project	Bangor County, Tibet Autonomous Region	Bange County Bureau of culture and tourism, Naqu City, Tibet	90.0081	31.3948	Tibet	Southwest China
898	Ⅲ-84	Ahwa (Dabu ahwa)	Traditional dance	2008	New project	Tibet Autonomous Region, such as County	Naqu County Bureau of culture and tourism, Tibet	93.6784	31.4827	Tibet	Southwest China
899	Ⅲ-85	Gell	Traditional dance	2008	New project	Tibet Autonomous Region	Mass Art Museum of Tibet Autonomous Region (intangible cultural heritage protection center of Tibet Autonomous Region)	91.1307	29.6631	Tibet	Southwest China
900	Ⅲ-86	Mangkang three-stringed dance	Traditional dance	2008	New project	Mangkang County, Tibet Autonomous Region	Mangkang County Bureau of culture, Changdu City, Tibet Autonomous Region	98.5929	29.6829	Tibet	Southwest China
901	Ⅲ-87	Dingriluoxie	Traditional dance	2008	New project	Dingri County, Tibet Autonomous Region	Dingri County Bureau of culture and Tourism	87.1236	28.6621	Tibet	Southwest China
902	Ⅲ-88	Dangajiaxie	Traditional dance	2008	New project	Saga County, Tibet Autonomous Region	Saga County Culture and Tourism Bureau	85.2307	29.3319	Tibet	Southwest China
903	Ⅲ-89	Kuozi	Traditional dance	2008	New project	Qushui County, Tibet Autonomous Region	Qushui culture and Tourism Bureau (Qushui Cultural Relics Bureau)	90.7425	29.3561	Tibet	Southwest China
904	Ⅲ-90	Duodi dance	Traditional dance	2008	New project	Zhouqu County, Gansu Province	Zhouqu County Cultural Center	104.369	33.7867	Gansu	Northwest China
905	Ⅲ-91	Balang drum dance	Traditional dance	2008	New project	Zhuoni County, Gansu Province	Zhuoni County Cultural Center	103.505	34.5909	Gansu	Northwest China
906	Ⅲ-92	Tibetan Chi drum dance	Traditional dance	2008	New project	Xunhua Salar Autonomous County, Qinghai Province	Xunhua Salar Autonomous County Cultural Center	102.487	35.8512	Qinghai	Northwest China
907	Ⅲ-93	Zerou (Shangyou Zerou)	Traditional dance	2008	New project	Guide county, Qinghai Province	Guide county people's Cultural Center	101.431	36.0402	Qinghai	Northwest China
908	Ⅲ-94	Mongolian Sawurden	Traditional dance	2008	New project	Hejing County, Xinjiang Uygur Autonomous Region	Hejing Donggui Cultural Center	86.3814	42.3221	Xinjiang	Northwest China
909	Ⅲ-94	Sawurden	Traditional dance	2011	Extension project	Yining County, Xinjiang Uygur Autonomous Region	Bohu Intangible Cultural Heritage Protection Center	81.5245	43.9761	Xinjiang	Northwest China
910	Ⅲ-95	Xibo Belem dance	Traditional dance	2008	New project	Chabuchar Xibe Autonomous County, Xinjiang Uygur Autonomous Region	Chabuchar Xibe Autonomous County Cultural Center	81.1484	43.8394	Xinjiang	Northwest China
911	Ⅲ-96	Uygur Sanem	Traditional dance	2008	New project	Hami region, Xinjiang Uygur Autonomous Region	Hami Intangible Cultural Heritage Protection Center (Guyi Cultural Research Institute of Hami East Tianshan)	93.5116	42.8317	Xinjiang	Northwest China
912	Ⅲ-96	Uygur Sanem	Traditional dance	2008	New project	Shache County, Xinjiang Uygur Autonomous Region	Shache County Cultural Center	77.2429	38.4144	Xinjiang	Northwest China
913	Ⅲ-96	Sanem (Ruoqiang sanem)	Traditional dance	2011	Extension project	Ruoqiang County, Xinjiang Uygur Autonomous Region	Ruoqiang County Cultural Center	88.1644	39.0228	Xinjiang	Northwest China
914	Ⅲ-96	Sanem (Qiemo sanem)	Traditional dance	2011	Extension project	Qiemo County, Xinjiang Uygur Autonomous Region	Qiemo County Cultural Center	85.5273	38.1455	Xinjiang	Northwest China
915	Ⅲ-96	Sanem (Korla sanem)	Traditional dance	2011	Extension project	Korla City, Xinjiang Uygur Autonomous Region	Korla Cultural Center	86.1721	41.7244	Xinjiang	Northwest China
916	Ⅲ-96	Sanem (ILI Sanem)	Traditional dance	2011	Extension project	Yining County, Xinjiang Uygur Autonomous Region	Yining County Cultural Center	81.5245	43.9761	Xinjiang	Northwest China
917	Ⅲ-96	Sanem (Kuqa sanem)	Traditional dance	2011	Extension project	Kuqa County, Xinjiang Uygur Autonomous Region	Kuqa County Cultural Center	82.9592	41.7167	Xinjiang	Northwest China
918	Ⅲ-96	Sanem (Hotan sanem)	Traditional dance	2014	Extension project	Yutian County, Xinjiang Uygur Autonomous Region	Yutian County Cultural Center	81.6747	36.8575	Xinjiang	Northwest China
919	Ⅲ-97	Jumping groom	Traditional dance	2011	New project	Rudong County, Jiangsu Province	Rudong County Cultural Center	121.181	32.3337	Jiangsu	East China
920	Ⅲ-98	Zhang Drum Dance (Sangzhi Zhang Drum Dance)	Traditional dance	2011	New project	Sangzhi County, Hunan Province	Sangzhi Intangible Cultural Heritage Protection Center	110.2	29.417	Hunan	Central China
921	Ⅲ-99	Nanxian Dihua Drums	Traditional dance	2011	New project	Nanxian County, Hunan Province	Nanxian Cultural Center	112.39	29.3639	Hunan	Central China
922	Ⅲ-100	Jumping shed	Traditional dance	2011	New project	Huazhou City, Guangdong Province	Huazhou Cultural Center	110.635	21.6668	Guangdong	South China
923	Ⅲ-101	The old ancient dance	Traditional dance	2011	New project	Baisha Li Autonomous County, Hainan Province	Cultural center of Baisha Li Autonomous County, Hainan Province	109.447	19.2264	Hainan	South China
924	Ⅲ-102	Jump Cao gai	Traditional dance	2011	New project	Pingwu County, Sichuan Province	Pingwu County Cultural Center	104.553	32.4121	Sichuan	Southwest China
925	Ⅲ-103	Brown Fan dance	Traditional dance	2011	New project	Yuanjiang Hani, Yi and Dai Autonomous County, Yunnan Province	Yuanjiang County Cultural Center	101.997	23.5986	Yunnan	Southwest China
926	Ⅲ-104	Ewenki Shaman dance	Traditional dance	2011	New project	Genhe City, Inner Mongolia Autonomous Region	Genhe Cultural Center	121.513	50.779	Inner Mongolia	North China
927	Ⅲ-105	Xierong Zhongzi	Traditional dance	2011	New project	Qushui County, Tibet Autonomous Region	Qushui culture and Tourism Bureau (Qushui Cultural Relics Bureau)	90.7425	29.3561	Tibet	Southwest China
928	Ⅲ-106	Prangorz	Traditional dance	2011	New project	Ali Region of Tibet Autonomous Region	Ali regional mass art museum	80.1033	32.5057	Tibet	Southwest China
929	Ⅲ-107	Chentang Sherpa song and dance	Traditional dance	2011	New project	Dingjie County, Tibet Autonomous Region	Dingjie County Bureau of culture and Tourism	87.7723	28.3676	Tibet	Southwest China
930	Ⅲ-108	Badang dance	Traditional dance	2011	New project	Minxian County, Gansu Province	Minxian Cultural Center	104.034	34.4394	Gansu	Northwest China
931	Ⅲ-109	Anzhao	Traditional dance	2011	New project	Huzhu Tu Autonomous County, Qinghai Province	Huzhu Tu Autonomous County Cultural Center	101.958	36.8443	Qinghai	Northwest China
932	Ⅲ-110	Sama dance	Traditional dance	2011	New project	Kashgar City, Xinjiang Uygur Autonomous Region	Kashgar Cultural Center	75.9908	39.4674	Xinjiang	Northwest China
933	Ⅲ-111	Kazak Kara Kok Le ha	Traditional dance	2011	New project	Ili Kazak Autonomous Prefecture, Xinjiang Uygur Autonomous Region	Yili Kazakh Autonomous Prefecture Institute of culture and art	81.3149	43.9206	Xinjiang	Northwest China
934	Ⅲ-112	Prince Wuwu Chaozi	Traditional dance	2014	New project	Daxing District, Beijing	Taiziwu Village joint stock economic cooperative, Yulong Town, Daxing District, Beijing	116.335	39.7256	Beijing	North China
935	Ⅲ-113	Zuoquan Xiaohua Opera	Traditional dance	2014	New project	Zuoquan County, Shanxi Province	Zuoquan folk song Research Center	113.373	37.082	Shanxi	North China
936	Ⅲ-114	Bo dance	Traditional dance	2014	New project	Qiangoros Mongolian Autonomous County, Jilin Province	Grassland Culture Museum of former golros Mongolian Autonomous County	124.817	45.1161	Jilin	Northeast China
937	Ⅲ-115	Hongze lake YuGu	Traditional dance	2014	New project	Hongze County, Jiangsu Province	Cultural radio and television service station, laozishan Town, Hongze District, Huai'an City	118.868	33.296	Jiangsu	East China
938	Ⅲ-115	Hongze lake YuGu	Traditional dance	2014	New project	Sihong County, Jiangsu Province	Sihong County Cultural Center	118.218	33.4776	Jiangsu	East China
939	Ⅲ-116	Longyan tea plucking lamp	Traditional dance	2014	New project	Xinluo District, Longyan City, Fujian Province	Longyan tea lantern Research Association, Xinluo District, Longyan City	117.032	25.101	Fujian	East China
940	Ⅲ-117	Yihuang Hegang dance	Traditional dance	2014	New project	Yihuang County, Jiangxi Province	Yihuang County Cultural Center	116.217	27.5494	Jiangxi	Central China
941	Ⅲ-118	Play tiger	Traditional dance	2014	New project	Jiaozuo City, Henan Province	Jiaozuo Cultural Center (Jiaozuo Intangible Cultural Heritage Protection Center)	113.232	35.2395	Henan	Central China
942	Ⅲ-119	Brown brain	Traditional dance	2014	New project	Dongkou County, Hunan Province	Dongkou Intangible Cultural Heritage Protection Center	110.571	27.0639	Hunan	Central China
943	Ⅲ-120	Yao golden gong dance	Traditional dance	2014	New project	Tiandong County, Guangxi Zhuang Autonomous Region	Tiandong County Cultural Center	107.121	23.5996	Guangxi	South China
944	Ⅲ-121	Playing a cow	Traditional dance	2014	New project	Shizhu Tujia Autonomous County, Chongqing	Shizhu Tujia Autonomous County Intangible Cultural Heritage Protection Center	108.109	30.0017	Chongqing	Southwest China
945	Ⅲ-122	Gulin lantern	Traditional dance	2014	New project	Gulin County, Sichuan Province	Gulin County Cultural Center	105.809	28.0423	Sichuan	Southwest China
946	Ⅲ-123	Dengagan (Panda Dance)	Traditional dance	2014	New project	Jiuzhaigou County, Sichuan Province	Jiuzhaigou County Cultural Center	104.241	33.2539	Sichuan	Southwest China
947	Ⅲ-124	Sister Qituo	Traditional dance	2014	New project	Qinglong County, Guizhou Province	Qinglong County Cultural Center	105.216	25.8379	Guizhou	Southwest China
948	Ⅲ-125	Buyi transition dance	Traditional dance	2014	New project	Ceheng County, Guizhou Province	Ceheng County Cultural Center	105.808	24.9867	Guizhou	Southwest China
949	Ⅲ-126	Ear song	Traditional dance	2014	New project	Dali Bai Autonomous Prefecture, Yunnan Province	Yunlong County Cultural Center	100.225	25.5925	Yunnan	Southwest China
950	Ⅲ-127	Mang Drum Dance	Traditional dance	2014	New project	Jianshui County, Yunnan Province	Jianshui County Cultural Center	102.825	23.6375	Yunnan	Southwest China
951	Ⅲ-128	Water Drum Dance	Traditional dance	2014	New project	Ruili City, Yunnan Province	Ruili Cultural Center	97.8553	24.0208	Yunnan	Southwest China
952	Ⅲ-129	Nu Dabiya dance	Traditional dance	2014	New project	Fugong County, Yunnan Province	Fugong County Cultural Center	98.8687	26.9056	Yunnan	Southwest China
953	Ⅲ-130	Guowa (Yushu Samurai dance)	Traditional dance	2014	New project	Yushu Tibetan Autonomous Prefecture, Qinghai Province	Yushu folk culture and Art Association	97.0081	33.0062	Qinghai	Northwest China
954	Ⅲ-131	Nazkum	Traditional dance	2014	New project	Turpan City, Xinjiang Uygur Autonomous Region	Cultural center of Gaochang District, Turpan	89.1867	42.9497	Xinjiang	Northwest China
955	Ⅳ-1	Kunqu opera	Traditional drama	2006	New project	Beijing	Northern Kunqu Opera Theatre	116.401	39.9028	Beijing	North China
956	Ⅳ-1	Kunqu opera	Traditional drama	2006	New project	Shanghai	Shanghai Kunqu Opera Troupe	121.469	31.2323	Shanghai	East China
957	Ⅳ-1	Kunqu opera	Traditional drama	2006	New project	Jiangsu Province	Jiangsu Performing Arts Group Co., Ltd., Suzhou Kunju Opera academy, Jiangsu Province	118.762	32.0436	Jiangsu	East China
958	Ⅳ-1	Kunqu opera	Traditional drama	2006	New project	Zhejiang Province	Yongjia Kunqu Opera Troupe (Zhejiang Yongjia Kunqu Opera Institute)	120.149	30.2898	Zhejiang	East China
959	Ⅳ-1	Kunqu opera	Traditional drama	2006	New project	Hunan Province	Hunan Kunqu Opera Troupe	112.977	28.1975	Hunan	Central China
960	Ⅳ-1	Kunqu opera	Traditional drama	2006	New project	China Academy of Art	China Academy of Art	116.415	39.9833	Beijing	North China
961	Ⅳ-2	Liyuan opera	Traditional drama	2006	New project	Quanzhou City, Fujian Province	Fujian Liyuan opera inheritance Center (Fujian Liyuan opera experimental Troupe)	118.671	24.8773	Fujian	East China
962	Ⅳ-3	PuXian Opera	Traditional drama	2006	New project	Putian City, Fujian Province	Putian Art Research Institute	119.003	25.4338	Fujian	East China
963	Ⅳ-4	Chao opera	Traditional drama	2006	New project	Chaozhou City, Guangdong Province	Chaozhou Chaozhou Opera Troupe	116.628	23.6644	Guangdong	South China
964	Ⅳ-4	Chao opera	Traditional drama	2006	New project	Shantou City, Guangdong Province	Shantou Chaozhou Opera Research and inheritance Center (Guangdong Chaozhou theater)	116.704	23.3736	Guangdong	South China
965	Ⅳ-4	Chao opera	Traditional drama	2008	Extension project	Jieyang City, Guangdong Province	Jieyang Chaoju opera inheritance and Protection Center	116.351	23.5462	Guangdong	South China
966	Ⅳ-4	Chao opera	Traditional drama	2011	Extension project	Yunxiao County, Fujian Province	Yunxiao Chaoju opera inheritance and Protection Center	117.335	23.9605	Fujian	East China
967	Ⅳ-5	YiYang tune	Traditional drama	2006	New project	Yiyang County, Jiangxi Province	Yiyang cavity Art Protection Center	117.444	28.3812	Jiangxi	Central China
968	Ⅳ-6	Qingyang tune	Traditional drama	2006	New project	Qingyang County, Anhui Province	Qingyang County Cultural Center	117.842	30.6415	Anhui	East China
969	Ⅳ-6	Qingyang tune	Traditional drama	2006	New project	Hukou County, Jiangxi Province	Hukou Intangible Cultural Heritage Protection Research Association	116.247	29.7336	Jiangxi	Central China
970	Ⅳ-7	Gaoqiang (Xi'an Gaoqiang)	Traditional drama	2006	New project	Quzhou City, Zhejiang Province	Quzhou Xi'an Gaoqiang Institute	118.868	28.9448	Zhejiang	East China
971	Ⅳ-7	Gaoqiang (Songyang Gaoqiang)	Traditional drama	2006	New project	Songyang County, Zhejiang Province	Songyang County Cultural Center	119.477	28.4524	Zhejiang	East China
972	Ⅳ-7	Gaoqiang (Yuexi Gaoqiang)	Traditional drama	2006	New project	Yuexi County, Anhui Province	Yuexi Gaoqiang inheritance Center	116.355	30.8516	Anhui	East China
973	Ⅳ-7	Gaoqiang (Chenhe Gaoqiang)	Traditional drama	2006	New project	Chenxi County, Hunan Province	Chenxi Gaoqiang art protection and inheritance Center	110.179	28.0096	Hunan	Central China
974	Ⅳ-7	Gaoqiang (Chenhe Gaoqiang)	Traditional drama	2006	New project	Luxi County, Hunan Province	Luxi Chenhe Gaoqiang Teaching Institute	110.215	28.22	Hunan	Central China
975	Ⅳ-7	Gaoqiang (Changde Gaoqiang)	Traditional drama	2006	New project	Changde City, Hunan Province	Changde Han Opera Gaoqiang Protection Center	111.686	29.0433	Hunan	Central China
976	Ⅳ-8	Xinchang tune	Traditional drama	2006	New project	Xinchang County, Zhejiang Province	Xinchang tune protection, inheritance and Development Center	120.9	29.5026	Zhejiang	East China
977	Ⅳ-9	Ninghai Ping Tune	Traditional drama	2006	New project	Ninghai County, Zhejiang Province	Ninghai pingdiao art inheritance Center	121.425	29.2904	Zhejiang	East China
978	Ⅳ-10	Yong'an Opera	Traditional drama	2006	New project	Yong'an City, Fujian Province	Yongan Qingshui She nationality township new rural construction service center (Yongan Qingshui She nationality township village construction planning station)	117.36	25.9448	Fujian	East China
979	Ⅳ-11	Siping Opera	Traditional drama	2006	New project	Pingnan County, Fujian Province	Pingnan Longtan Siping Opera Troupe	118.981	26.9117	Fujian	East China
980	Ⅳ-11	Siping Opera	Traditional drama	2006	New project	Zhenghe County, Fujian Province	Zhenghe County Cultural Center	118.853	27.3695	Fujian	East China
981	Ⅳ-12	Sichuan opera	Traditional drama	2006	New project	Chongqing City	Chongqing Sichuan Theatre	106.547	29.5666	Chongqing	Southwest China
982	Ⅳ-12	Sichuan opera	Traditional drama	2006	New project	Sichuan Province	Sichuan Academy of Art	104.063	30.6619	Sichuan	Southwest China
983	Ⅳ-13	Hunan opera	Traditional drama	2006	New project	Hengyang City, Hunan Province	Hengyang Xiangju Art Co., Ltd	112.602	26.904	Hunan	Central China
984	Ⅳ-14	GuangChang meng opera	Traditional drama	2006	New project	Guangchang county, Jiangxi Province	Jiangxi Guangchang county cultural center	116.321	26.8406	Jiangxi	Central China
985	Ⅳ-15	Zhengzi opera	Traditional drama	2006	New project	Lufeng City, Guangdong Province	Lufeng Zhengzi opera inheritance and Protection Center	115.648	22.9205	Guangdong	South China
986	Ⅳ-16	Shaanxi opera	Traditional drama	2006	New project	Shaanxi Province	Shaanxi Academy of traditional opera, Yisu Society	108.943	34.2647	Shaanxi	Northwest China
987	Ⅳ-16	Shaanxi opera	Traditional drama	2008	Extension project	Gansu Qin Opera Troupe	Gansu Qinqiang Art Theatre Co., Ltd	103.849	36.0537	Gansu	Northwest China
988	Ⅳ-16	Shaanxi opera	Traditional drama	2014	Extension project	Ningxia Hui Autonomous Region	Ningxia performing arts group Qinqiang theater Co., Ltd	106.274	38.4659	Ningxia	Northwest China
989	Ⅳ-16	Shaanxi opera	Traditional drama	2014	Extension project	Xinjiang production and Construction Corps	Xinjiang production and Construction Corps and Qin Opera Troupe	87.5726	43.8363	Xinjiang	Northwest China
990	Ⅳ-17	HanDiao Guang Guang	Traditional drama	2006	New project	Hanzhong City, Shaanxi Province	Hanzhong Mass Art Museum (Hanzhong Intangible Cultural Heritage Protection Center)	107.024	33.0795	Shaanxi	Northwest China
991	Ⅳ-18	Jin Opera	Traditional drama	2006	New project	Shanxi Province	Shanxi Jin opera academy	112.543	37.8565	Shanxi	North China
992	Ⅳ-18	Jin Opera	Traditional drama	2008	Extension project	Zhangjiakou City, Hebei Province	Zhangjiakou Opera Art Research Institute	114.878	40.8106	Hebei	North China
993	Ⅳ-18	Jin Opera	Traditional drama	2008	Extension project	Taiyuan City, Shanxi Province	Taiyuan Jin Opera Art Research Institute	112.543	37.8699	Shanxi	North China
994	Ⅳ-18	Jin Opera	Traditional drama	2011	Extension project	Jingxing County, Hebei Province	Jingxing County Cultural Center	114.139	38.0316	Hebei	North China
995	Ⅳ-18	Jin Opera	Traditional drama	2011	Extension project	Hohhot City, Inner Mongolia Autonomous Region	Hohhot Mass Art Museum	111.742	40.8413	Inner Mongolia	North China
996	Ⅳ-18	Jin Opera	Traditional drama	2014	Extension project	Jinzhong City, Shanxi Province	Jinzhong Jinju and Folk Art Research Institute	112.73	37.6958	Shanxi	North China
997	Ⅳ-19	PuZhou bangzi	Traditional drama	2006	New project	Linfen City, Shanxi Province	Linfen puju Theater	111.512	36.0843	Shanxi	North China
998	Ⅳ-19	PuZhou bangzi	Traditional drama	2006	New project	Yuncheng City, Shanxi Province	Shanxi Yuncheng puju Troupe	110.998	35.0235	Shanxi	North China
999	Ⅳ-20	Beilu bangzi	Traditional drama	2006	New project	Xinzhou City, Shanxi Province	Bangzi drama Research Institute, Xinzhou North Road	112.727	38.4171	Shanxi	North China
1000	Ⅳ-20	Beilu bangzi	Traditional drama	2011	Extension project	Datong City, Shanxi Province	Bangzi opera propagation center, North Road, Datong City	113.288	40.0891	Shanxi	North China
1001	Ⅳ-21	Shangdang bangzi	Traditional drama	2006	New project	Jincheng City, Shanxi Province	Jincheng Shangdang drama Research Institute	112.845	35.498	Shanxi	North China
1002	Ⅳ-21	Shangdang bangzi	Traditional drama	2008	Extension project	Changzhi City, Shanxi Province	Changzhi Shangdang Bangzi Opera Troupe	113.107	36.1909	Shanxi	North China
1003	Ⅳ-22	Hebei bangzi	Traditional drama	2006	New project	Hebei Province	Hebei Bangzi theater performance Co., Ltd	114.496	38.0448	Hebei	North China
1004	Ⅳ-22	Hebei bangzi	Traditional drama	2008	Extension project	Hebei Bangzi Opera Troupe of Beijing	Beijing Hebei Bangzi troupe Co., Ltd	116.377	39.895	Beijing	North China
1005	Ⅳ-22	Hebei bangzi	Traditional drama	2008	Extension project	Tianjin Hebei Bangzi Theater	Tianjin Hebei Bangzi Theater	117.192	39.0944	Tianjin	North China
1006	Ⅳ-23	Henan opera	Traditional drama	2006	New project	Henan Province	Henan Intangible Cultural Heritage Protection Center	113.659	34.7591	Henan	Central China
1007	Ⅳ-23	Henan opera (sangpai)	Traditional drama	2008	Extension project	Handan City, Hebei Province	Handan Dongfeng Opera Troupe	114.485	36.6121	Hebei	North China
1008	Ⅳ-24	Wan bang	Traditional drama	2006	New project	Neixiang County, Henan Province	Neixiang Wanbang art inheritance and Protection Center	111.844	33.0469	Henan	Central China
1009	Ⅳ-25	Huai bang	Traditional drama	2006	New project	Qinyang City, Henan Province	Qinyang huaibang art protection and inheritance Center	112.945	35.0883	Henan	Central China
1010	Ⅳ-26	Da ping tune	Traditional drama	2006	New project	Puyang County, Henan Province	Puyang Daping tune art protection and inheritance Center	115.023	35.7122	Henan	Central China
1011	Ⅳ-26	Da ping tune	Traditional drama	2006	New project	Hua county, Henan Province	Huaxian Daping Opera Troupe	114.513	35.5752	Henan	Central China
1012	Ⅳ-26	Da ping tune	Traditional drama	2006	New project	Yanjin County, Henan Province	Yanjin Daping tune art inheritance and Protection Center	114.199	35.1425	Henan	Central China
1013	Ⅳ-26	Da ping tune	Traditional drama	2008	Extension project	Dongming County, Shandong Province	Daping opera troupe of Dongming County, Shandong Province	115.084	35.2896	Shandong	East China
1014	Ⅳ-26	Da ping tune	Traditional drama	2008	Extension project	Mudan District, Heze City, Shandong Province	Heze Mudan District Daping tune intangible cultural heritage protection and inheritance Center	115.412	35.2528	Shandong	East China
1015	Ⅳ-26	Da ping tune	Traditional drama	2011	Extension project	Chengwu County, Shandong Province	Chengwu County Cultural Center	115.884	34.9534	Shandong	East China
1016	Ⅳ-26	Da ping tune	Traditional drama	2011	Extension project	Jun County, Henan Province	Junxian Daping tune inheritance and Protection Center	114.545	35.6765	Henan	Central China
1017	Ⅳ-27	Yue Tune	Traditional drama	2006	New project	Zhoukou City, Henan Province	Henan Yuediao art protection and inheritance Center	114.696	33.6362	Henan	Central China
1018	Ⅳ-27	Yue Tune	Traditional drama	2008	Extension project	Xuchang City, Henan Province	Xuchang Opera Art Development Center (Xuchang Yuediao art protection and inheritance Center)	113.82	34.0245	Henan	Central China
1019	Ⅳ-27	Yue Tune	Traditional drama	2011	Extension project	Dengzhou City, Henan Province	Dengzhou Yuediao Troupe	112.081	32.6899	Henan	Central China
1020	Ⅳ-27	Yue Tune	Traditional drama	2014	Extension project	Gucheng County	Gucheng County Cultural Center	111.647	32.2662	Hubei	Central China
1021	Ⅳ-28	Beijing Opera	Traditional drama	2006	New project	Beijing	Beijing Opera Theatre	116.401	39.9028	Beijing	North China
1022	Ⅳ-28	Beijing Opera	Traditional drama	2006	New project	Tianjin	Tianjin Peking Opera Theatre	117.195	39.0843	Tianjin	North China
1023	Ⅳ-28	Beijing Opera	Traditional drama	2006	New project	Liaoning Province	Shenyang Public Cultural Service Center (Shenyang Cultural Performance Center)	123.429	41.8343	Liaoning	Northeast China
1024	Ⅳ-28	Beijing Opera	Traditional drama	2006	New project	Shanghai	Shanghai Peking Opera Theatre	121.469	31.2323	Shanghai	East China
1025	Ⅳ-28	Beijing Opera	Traditional drama	2006	New project	Shandong Province	Shandong Peking opera academy	117.014	36.6709	Shandong	East China
1026	Ⅳ-28	Beijing Opera	Traditional drama	2006	New project	China Peking Opera Theatre	China Peking Opera Theatre	116.359	39.9306	Beijing	North China
1027	Ⅳ-28	Beijing Opera	Traditional drama	2008	Extension project	Hubei Peking Opera Theatre	Hubei Peking Opera Theatre	114.341	30.5295	Hubei	Central China
1028	Ⅳ-28	Beijing Opera	Traditional drama	2011	Extension project	Jiangsu performing arts group	Jiangsu Performing Arts Group Co., Ltd	118.785	32.0362	Jiangsu	East China
1029	Ⅳ-28	Beijing Opera	Traditional drama	2011	Extension project	Huai'an City, Jiangsu Province	Jiangsu Changrong Peking Opera Theatre	119.016	33.5989	Jiangsu	East China
1030	Ⅳ-29	Anhui Opera	Traditional drama	2006	New project	Anhui Province	Anhui Huijing Theatre	117.278	31.8632	Anhui	East China
1031	Ⅳ-29	Anhui Opera	Traditional drama	2006	New project	Huangshan city, Anhui Province	Huangshan Hui theater (Huangshan Art Research Institute)	118.312	29.7117	Anhui	East China
1032	Ⅳ-29	Anhui Opera	Traditional drama	2006	New project	Wuyuan County, Jiangxi Province	Wuyuan Hui Opera Institute	117.857	29.251	Jiangxi	Central China
1033	Ⅳ-30	Hanju opera	Traditional drama	2006	New project	Wuhan City, Hubei Province	Wuhan Han Opera Academy	114.3	30.5953	Hubei	Central China
1034	Ⅳ-31	Han Tune Erhuang	Traditional drama	2006	New project	Ankang City, Shaanxi Province	Ankang Mass Art Museum	109.024	32.6924	Shaanxi	Northwest China
1035	Ⅳ-31	Han Tune Erhuang	Traditional drama	2008	Extension project	Zhuxi County, Hubei Province	Zhuxi shanerhuang drama protection, inheritance and Performance Center	109.71	32.3205	Hubei	Central China
1036	Ⅳ-32	Taining Merlin Opera	Traditional drama	2006	New project	Taining County, Fujian Province	Taining Meilin opera art inheritance and Protection Center	117.171	26.9035	Fujian	East China
1037	Ⅳ-33	Western Fujian Han Opera	Traditional drama	2006	New project	Longyan City, Fujian Province	Longyan Han Opera Teaching Center	117.012	25.0779	Fujian	East China
1038	Ⅳ-34	Baling Opera	Traditional drama	2006	New project	Yueyang City, Hunan Province	Yueyang Baling opera inheritance Research Institute (Yueyang Art Theater)	113.127	29.3728	Hunan	Central China
1039	Ⅳ-35	Jinghe Opera	Traditional drama	2006	New project	Li County, Hunan Province	Lixian Jinghe theater performance Co., Ltd	111.753	29.6359	Hunan	Central China
1040	Ⅳ-35	Jinghe Opera	Traditional drama	2008	Extension project	Jingzhou City, Hubei Province	Jingzhou Mass Art Museum (Jingzhou Art Research Institute)	112.232	30.3294	Hubei	Central China
1041	Ⅳ-36	Guangdong opera	Traditional drama	2006	New project	Guangdong Provincial Department of culture	Guangzhou Institute of literature and art creation	113.289	23.1339	Guangdong	South China
1042	Ⅳ-36	Guangdong opera	Traditional drama	2006	New project	Guangzhou City, Guangdong Province	Guangdong opera academy	113.259	23.1318	Guangdong	South China
1043	Ⅳ-36	Guangdong opera	Traditional drama	2006	New project	Foshan City, Guangdong Province	Foshan Cantonese Opera Institute (Foshan Cantonese opera academy)	113.117	23.0313	Guangdong	South China
1044	Ⅳ-36	Guangdong opera	Traditional drama	2006	New project	Home Affairs Bureau of the Hong Kong Special Administrative Region	Home Affairs Bureau of the government of the Hong Kong Special Administrative Region	114.173	22.2773	Hong Kong	South China
1045	Ⅳ-36	Guangdong opera	Traditional drama	2006	New project	Culture Bureau of Macao Special Administrative Region	Culture Bureau of the government of the Macao Special Administrative Region	113.546	22.198	Macao	South China
1046	Ⅳ-36	Guangdong opera	Traditional drama	2014	Extension project	Wuchuan City, Guangdong Province	Wuchuan southern style art inheritance center of Cantonese Opera	110.775	21.4433	Guangdong	South China
1047	Ⅳ-36	Guangdong opera	Traditional drama	2014	Extension project	Nanning City, Guangxi Zhuang Autonomous Region	Nanning National Culture and Art Research Institute (Nanning opera theater, Nanning Intangible Cultural Heritage Protection Center)	108.362	22.8204	Guangxi	South China
1048	Ⅳ-37	Gui Opera	Traditional drama	2006	New project	Guangxi Zhuang Autonomous Region	Guangxi Zhuang Autonomous Region Theater	108.316	22.8268	Guangxi	South China
1049	Ⅳ-38	Yihuang opera	Traditional drama	2006	New project	Yihuang County, Jiangxi Province	Yihuang County Cultural Center	116.217	27.5494	Jiangxi	Central China
1050	Ⅳ-39	Luantan	Traditional drama	2006	New project	Taizhou City, Zhejiang Province	Zhejiang Taizhou random play Troupe	121.424	28.6643	Zhejiang	East China
1051	Ⅳ-39	Luantan	Traditional drama	2006	New project	Pujiang County, Zhejiang Province	Pujiang County Cultural Center	119.888	29.4552	Zhejiang	East China
1052	Ⅳ-39	Luantan (Weixian Luantan)	Traditional drama	2008	Extension project	Weixian County, Hebei Province	Weixian Culture Museum (Weixian Art Museum)	115.261	36.9749	Hebei	North China
1053	Ⅳ-39	Luantan (West Zhuji Luantan)	Traditional drama	2011	Extension project	Zhuji City, Zhejiang Province	Zhuji Cultural Center	120.242	29.7112	Zhejiang	East China
1054	Ⅳ-39	Luantan (Nanyan Luantan)	Traditional drama	2014	Extension project	Gaoyi County, Hebei Province	Nanyan random bomb troupe in Wancheng Town, Gaoyi County	114.606	37.6146	Hebei	North China
1055	Ⅳ-40	Shijiazhuang Sixian	Traditional drama	2006	New project	Shijiazhuang City, Hebei Province	Shijiazhuang silk string Troupe	114.509	38.0416	Hebei	North China
1056	Ⅳ-41	YanBei play boy	Traditional drama	2006	New project	Datong City, Shanxi Province	Datong play children drama teaching center	113.288	40.0891	Shanxi	North China
1057	Ⅳ-42	Lingqiu Luoluo Tune	Traditional drama	2006	New project	Lingqiu County, Shanxi Province	Luoluo opera propagation center of Lingqiu County	114.228	39.4413	Shanxi	North China
1058	Ⅳ-43	Liuzi drama	Traditional drama	2006	New project	Shandong Province	Shandong Liuzi Troupe	117.014	36.6709	Shandong	East China
1059	Ⅳ-43	Liuzi drama	Traditional drama	2008	Extension project	Qingfeng County, Henan Province	Qingfeng Liuzi opera art inheritance Center	115.098	35.885	Henan	Central China
1060	Ⅳ-44	Big string Opera	Traditional drama	2006	New project	Hua county, Henan Province	Huaxian Daxian Opera Troupe	114.513	35.5752	Henan	Central China
1061	Ⅳ-44	Big string Opera	Traditional drama	2006	New project	Puyang County, Henan Province	Puyang Daxian opera art protection and inheritance Center	115.023	35.7122	Henan	Central China
1062	Ⅳ-44	Big string Opera	Traditional drama	2008	Extension project	Heze City, Shandong Province	Heze local opera inheritance Research Institute	115.463	35.2469	Shandong	East China
1063	Ⅳ-45	Min opera	Traditional drama	2006	New project	Fuzhou, Fujian Province	Fuzhou Minju art inheritance and Development Center	119.292	26.0774	Fujian	East China
1064	Ⅳ-46	Shouning North Road Opera	Traditional drama	2006	New project	Shouning County, Fujian Province	Shouning County North Road drama protection and inheritance Center	119.51	27.4577	Fujian	East China
1065	Ⅳ-47	Xiqin Opera	Traditional drama	2006	New project	Haifeng County, Guangdong Province	Haifeng Xiqin opera art inheritance Center	115.319	22.9692	Guangdong	South China
1066	Ⅳ-48	Gaojia opera	Traditional drama	2006	New project	Quanzhou City, Fujian Province	Quanzhou Gaojia opera inheritance Center (Quanzhou Gaojia Opera Troupe, Quanzhou Dacheng opera inheritance center, Quanzhou Dacheng opera transmission center)	118.671	24.8773	Fujian	East China
1067	Ⅳ-48	Gaojia opera	Traditional drama	2006	New project	Xiamen City, Fujian Province	Xiamen jinliansheng Gaojia Troupe	118.105	24.4931	Fujian	East China
1068	Ⅳ-48	Gaojia opera (Ke School)	Traditional drama	2008	Extension project	Jinjiang City, Fujian Province	Jinjiang Gaojia KEPAI Performing Arts Center	118.548	24.7847	Fujian	East China
1069	Ⅳ-49	WanWanQiang (Xiaoyi WanWanQiang)	Traditional drama	2006	New project	Xiaoyi City, Shanxi Province	Xiaoyi Wanqiang Opera Troupe performance Co., Ltd	111.772	37.1458	Shanxi	North China
1070	Ⅳ-49	WanWanQiang (Quwu WanWanQiang)	Traditional drama	2011	Extension project	Quwo County, Shanxi Province	Quwo Jinyun bowl cavity performance Co., Ltd	111.47	35.6412	Shanxi	North China
1071	Ⅳ-50	Siping Opera	Traditional drama	2006	New project	Shangqiu City, Henan Province	Shangqiu Liangyuan Siping tune Art Research Center	115.645	34.4384	Henan	Central China
1072	Ⅳ-50	Siping Opera	Traditional drama	2006	New project	Puyang City, Henan Province	Fan County sipingdiao Art Communication Research Center	115.035	35.7682	Henan	Central China
1073	Ⅳ-50	Siping Opera	Traditional drama	2008	Extension project	Jinxiang County, Shandong Province	Jinxiang County Cultural Center	116.306	35.0672	Shandong	East China
1074	Ⅳ-50	Siping Opera	Traditional drama	2008	Extension project	Chengwu County, Shandong Province	Chengwu Siping tune protection and inheritance Center	115.884	34.9534	Shandong	East China
1075	Ⅳ-50	Siping Opera	Traditional drama	2014	Extension project	Dangshan County, Anhui Province	Dangshan County Cultural Center	116.361	34.4436	Anhui	East China
1076	Ⅳ-51	PingJu	Traditional drama	2006	New project	Baodi District, Tianjin	Tianjin Baodi District Cultural Center (Tianjin Baodi District Cultural Heritage Protection Center)	117.303	39.7161	Tianjin	North China
1077	Ⅳ-51	PingJu	Traditional drama	2006	New project	LUANNAN COUNTY, Hebei Province	Cheng Zhaocai Pingju Troupe	118.676	39.5179	Hebei	North China
1078	Ⅳ-51	PingJu	Traditional drama	2006	New project	Shenyang City, Liaoning Province	Shenyang Public Cultural Service Center (Shenyang Cultural Performance Center)	123.459	41.6749	Liaoning	Northeast China
1079	Ⅳ-51	PingJu	Traditional drama	2008	Extension project	Beijing China Opera House	China Pingju theater Co., Ltd., Beijing liuxiurong Pingju Troupe	116.385	39.8598	Beijing	North China
1080	Ⅳ-51	PingJu	Traditional drama	2008	Extension project	Tianjin Pingju Theatre	Tianjin Pingju Theatre	117.142	39.1006	Tianjin	North China
1081	Ⅳ-51	PingJu	Traditional drama	2011	Extension project	Shijiazhuang City, Hebei Province	Shijiazhuang Pingju Opera Troupe 1	114.509	38.0416	Hebei	North China
1082	Ⅳ-51	PingJu	Traditional drama	2011	Extension project	Heping District, Shenyang City, Liaoning Province	Shenyang Heping District Cultural and Creative Industry Development Association	123.414	41.7874	Liaoning	Northeast China
1083	Ⅳ-51	PingJu	Traditional drama	2011	Extension project	Heilongjiang Pingju opera academy	Heilongjiang Pingju Art Center	126.639	45.7817	Heilongjiang	Northeast China
1084	Ⅳ-52	Wu'an pingdiao Laozi	Traditional drama	2006	New project	Wu'an city, Hebei Province	Wu'an Cultural Center	114.198	36.6962	Hebei	North China
1085	Ⅳ-53	Shaoxing opera	Traditional drama	2006	New project	Shanghai	Shanghai Yueju Opera Art Institute (Shanghai Yueju opera academy)	121.469	31.2323	Shanghai	East China
1086	Ⅳ-53	Shaoxing opera	Traditional drama	2006	New project	Zhejiang Province	Shengzhou Yueju Opera Art Protection and inheritance Center	120.149	30.2898	Zhejiang	East China
1087	Ⅳ-53	Shaoxing opera (Yin)	Traditional drama	2008	Extension project	Fujian Fanghua Yue Opera Troupe	Fujian Fanghua Yue Opera Troupe	119.285	26.0835	Fujian	East China
1088	Ⅳ-54	Shanghai opera	Traditional drama	2006	New project	Shanghai	Shanghai Opera Art Institute (Shanghai Theatre)	121.469	31.2323	Shanghai	East China
1089	Ⅳ-55	Su Opera	Traditional drama	2006	New project	Suzhou City, Jiangsu Province	Suzhou Su opera transmission and Protection Center	120.615	31.3016	Jiangsu	East China
1090	Ⅳ-56	Yang Opera	Traditional drama	2006	New project	Yangzhou City, Jiangsu Province	Yangzhou Yangzhou Opera Research Institute	119.416	32.395	Jiangsu	East China
1091	Ⅳ-56	Yang Opera	Traditional drama	2008	Extension project	Jiangsu performing arts group Yangju Troupe	Jiangsu Performing Arts Group Co., Ltd	118.785	32.0362	Jiangsu	East China
1092	Ⅳ-56	Yang Opera	Traditional drama	2008	Extension project	Zhenjiang City, Jiangsu Province	Zhenjiang Art Theatre	119.447	32.2063	Jiangsu	East China
1093	Ⅳ-57	Lu Opera	Traditional drama	2006	New project	Hefei, Anhui Province	Hefei Performing Arts Co., Ltd	117.222	31.8226	Anhui	East China
1094	Ⅳ-57	Lu Opera	Traditional drama	2006	New project	Lu'an City, Anhui Province	Lu'an Wanxi performance media Co., Ltd	116.503	31.7549	Anhui	East China
1095	Ⅳ-57	Lu Opera (east road LuJu)	Traditional drama	2011	Extension project	Anhui Province and Counties	Hexian Luju troupe Co., Ltd	118.346	31.7436	Anhui	East China
1096	Ⅳ-58	Chu opera	Traditional drama	2006	New project	Hubei province	Hubei Opera Art Theatre Co., Ltd	114.293	30.5868	Hubei	Central China
1097	Ⅳ-58	Chu opera	Traditional drama	2014	Extension project	Xiaogan City, Hubei Province	Xiaogan Mass Art Museum (Xiaogan Intangible Cultural Heritage Protection Center)	113.921	30.9289	Hubei	Central China
1098	Ⅳ-59	Jingzhou Flower Drum Opera	Traditional drama	2006	New project	Hubei province	Hubei Flower Drum Opera Art Research Institute (Hubei experimental flower drum theater)	112.891	30.4239	Hubei	Central China
1099	Ⅳ-60	Huangmei opera	Traditional drama	2006	New project	Anqing City, Anhui Province	Anqing Huangmei Opera Theatre	117.038	30.5112	Anhui	East China
1100	Ⅳ-60	Huangmei opera	Traditional drama	2006	New project	Huangmei County, Hubei Province	Huangmei County Huangmei Opera Theater	115.939	30.0731	Hubei	Central China
1101	Ⅳ-60	Huangmei opera	Traditional drama	2011	Extension project	Anhui Huangmei Opera Theatre	Anhui Huangmei Opera Theatre	117.276	31.8572	Anhui	East China
1102	Ⅳ-61	Shangluo flower drum	Traditional drama	2006	New project	Shangluo City, Shaanxi Province	Shangluo troupe Co., Ltd	109.914	33.8744	Shaanxi	Northwest China
1103	Ⅳ-62	Sizhou opera	Traditional drama	2006	New project	Suzhou City, Anhui Province	Sizhou Opera Troupe, Suzhou City, Anhui Province	116.979	33.6354	Anhui	East China
1104	Ⅳ-62	Sizhou opera	Traditional drama	2006	New project	Bengbu City, Anhui Province	Anhui Sizhou theater Co., Ltd	117.357	32.9414	Anhui	East China
1105	Ⅳ-62	Sizhou opera	Traditional drama	2011	Extension project	Sihong County, Jiangsu Province	Sizhou opera troupe of Sihong County	118.218	33.4776	Jiangsu	East China
1106	Ⅳ-63	Liuchin opera	Traditional drama	2006	New project	Zaozhuang City, Shandong Province	Zaozhuang Liuqin opera protection and inheritance Center (Zaozhuang Art Theatre)	117.318	34.8113	Shandong	East China
1107	Ⅳ-63	Liuchin opera	Traditional drama	2008	Extension project	Xuzhou City, Jiangsu Province	Xuzhou Performing Arts Group Co., Ltd	117.179	34.263	Jiangsu	East China
1108	Ⅳ-63	Liuchin opera	Traditional drama	2008	Extension project	Linyi City, Shandong Province	Linyi Liuqin opera inheritance and Protection Center	118.321	35.0658	Shandong	East China
1109	Ⅳ-64	Gezi Opera	Traditional drama	2006	New project	Zhangzhou City, Fujian Province	Zhangzhou Gezi Opera (Xiang Opera) inheritance and Protection Center	117.657	24.5138	Fujian	East China
1110	Ⅳ-64	Gezi Opera	Traditional drama	2006	New project	Xiamen City, Fujian Province	Xiamen Gezi Opera Study Center	118.105	24.4931	Fujian	East China
1111	Ⅳ-65	Tea Picking Opera (Gannan Tea Picking Opera)	Traditional drama	2006	New project	Ganzhou City, Jiangxi Province	Gannan Institute of art creation	114.936	25.8542	Jiangxi	Central China
1112	Ⅳ-65	Tea Picking Opera (Tea Picking Opera in southern Guangxi)	Traditional drama	2006	New project	Bobai County, Guangxi Zhuang Autonomous Region	Bobai County Cultural Center	109.972	22.276	Guangxi	South China
1113	Ⅳ-65	Tea Picking Opera	Traditional drama	2008	Extension project	Yangxin County, Hubei Province	Yangxin Tea Picking Opera inheritance Center	115.21	29.8328	Hubei	Central China
1114	Ⅳ-65	Tea Picking Opera (Gao'an Tea Picking Opera)	Traditional drama	2011	Extension project	Gao'an City, Jiangxi Province	Gao'an Cultural Center	115.37	28.4204	Jiangxi	Central China
1115	Ⅳ-65	Tea Picking Opera (Fuzhou Tea Picking Opera)	Traditional drama	2011	Extension project	Linchuan District, Fuzhou City, Jiangxi Province	Linchuan District Fuzhou tea picking opera Teaching Center	116.307	27.9378	Jiangxi	Central China
1116	Ⅳ-65	Tea Picking Opera (Tea Picking Opera in northern Guangdong)	Traditional drama	2011	Extension project	Shaoguan City, Guangdong Province	Shaoguan North Guangdong Tea Picking Opera protection and inheritance Center (Shaoguan North Guangdong Tea Picking Opera Theater)	113.592	24.8142	Guangdong	South China
1117	Ⅳ-66	Five tone play	Traditional drama	2006	New project	Zibo City, Shandong Province	Zibo Wuyin opera art inheritance and Protection Center (Zibo Wuyin Opera Theater)	118.042	36.8144	Shandong	East China
1118	Ⅳ-67	MAO tune	Traditional drama	2006	New project	Gaomi City, Shandong Province	Gaomi Art Theatre	119.75	36.3824	Shandong	East China
1119	Ⅳ-67	MAO tune	Traditional drama	2006	New project	Jiaozhou City, Shandong Province	Jiaozhou Maoqiang Yangko art inheritance and Protection Center	120.028	36.2644	Shandong	East China
1120	Ⅳ-68	Quju Opera	Traditional drama	2006	New project	Henan Province	Henan Quju art protection and inheritance Center	113.659	34.7591	Henan	Central China
1121	Ⅳ-69	Quzi Opera (Dunhuang Quzi Opera)	Traditional drama	2006	New project	Dunhuang City, Gansu Province	Dunhuang Cultural Center	94.6609	40.1415	Gansu	Northwest China
1122	Ⅳ-69	Quzi Opera (Huating Quzi Opera)	Traditional drama	2006	New project	Huating County, Gansu Province	Huating Culture Museum (Huating Art Museum)	106.649	35.2191	Gansu	Northwest China
1123	Ⅳ-69	Quzi Opera	Traditional drama	2008	Extension project	Xinjiang production and Construction Corps	Wujiaqu culture, sports, radio, television and Tourism Bureau of the sixth division of Xinjiang production and Construction Corps	87.5726	43.8363	Xinjiang	Northwest China
1124	Ⅳ-69	Quzi Opera	Traditional drama	2011	Extension project	Baiyin City, Gansu Province	Baiyin Baiyin District Cultural Center	104.171	36.5456	Gansu	Northwest China
1125	Ⅳ-70	Yangko Opera (Longyao Yangko Opera)	Traditional drama	2006	New project	Longyao County, Hebei Province	Longyao County Cultural Center	114.765	37.3495	Hebei	North China
1126	Ⅳ-70	Yangko Opera (Dingzhou Yangko Opera)	Traditional drama	2006	New project	Dingzhou City, Hebei Province	Dingzhou Cultural Center	114.984	38.5156	Hebei	North China
1127	Ⅳ-70	Yangko Opera (Shuozhou Yangko Opera)	Traditional drama	2006	New project	Shuozhou City, Shanxi Province	Shuozhou Shuocheng District big Yangko inheritance Research Center (Shuozhou Shuocheng District big Yangko Troupe)	112.427	39.3301	Shanxi	North China
1128	Ⅳ-70	Yangko Opera (Fanshi Yangko Opera)	Traditional drama	2006	New project	Fanshi County, Shanxi Province	Fanshi County Cultural Center	113.259	39.1879	Shanxi	North China
1129	Ⅳ-70	Yangko Opera (Yuxian Yangko)	Traditional drama	2008	Extension project	Yuxian County, Hebei Province	Yuxian Culture Museum	114.583	39.8399	Hebei	North China
1130	Ⅳ-70	Yangko Opera (Qitai Yangko)	Traditional drama	2008	Extension project	Qixian County, Shanxi Province	Qixian Cultural Center	112.329	37.3576	Shanxi	North China
1131	Ⅳ-70	Yangko Opera (Qitai Yangko)	Traditional drama	2008	Extension project	Taigu County, Shanxi Province	Taigu County Cultural Center	112.545	37.4208	Shanxi	North China
1132	Ⅳ-70	Yangko Opera (Xiangwu Yangko)	Traditional drama	2008	Extension project	Xiangyuan County, Shanxi Province	Xiangyuan Intangible Cultural Heritage Protection Association	113.045	36.5356	Shanxi	North China
1133	Ⅳ-70	Yangko Opera (Xiangwu Yangko)	Traditional drama	2008	Extension project	Wuxiang County, Shanxi Province	Wuxiang County People's Cultural Center	112.858	36.8375	Shanxi	North China
1134	Ⅳ-70	Yangko Opera (Huguan Yangko)	Traditional drama	2008	Extension project	Huguan County, Shanxi Province	Huguan people's Art Troupe	113.201	36.1154	Shanxi	North China
1135	Ⅳ-70	Yangko Opera (Zezhou Yangko)	Traditional drama	2011	Extension project	Zezhou County, Shanxi Province	Zezhou County Cultural Center	112.893	35.6176	Shanxi	North China
1136	Ⅳ-71	Daoqing Opera (Daoqing opera in northern Shanxi)	Traditional drama	2006	New project	Youyu County, Shanxi Province	North Shanxi Daoqing Institute of Youyu County	112.46	39.9878	Shanxi	North China
1137	Ⅳ-71	Daoqing Opera (Linxian Daoqing Opera)	Traditional drama	2006	New project	Linxian County, Shanxi Province	Linxian Daoqing Research Center (Luliang folk art troupe)	110.986	37.9502	Shanxi	North China
1138	Ⅳ-71	Daoqing Opera (Taikang Daoqing Opera)	Traditional drama	2006	New project	Taikang County, Henan Province	Taikang Daoqing art protection and inheritance Center	114.832	34.0653	Henan	Central China
1139	Ⅳ-71	Daoqing Opera (LAN Guan Opera)	Traditional drama	2006	New project	Laizhou City, Shandong Province	Laizhou Cultural Center	119.937	37.1765	Shandong	East China
1140	Ⅳ-71	Daoqing Opera (Longju Opera)	Traditional drama	2006	New project	Gansu Province	Gansu Longju opera academy	103.821	36.0583	Gansu	Northwest China
1141	Ⅳ-71	Daoqing Opera (Hongdong Daoqing)	Traditional drama	2008	Extension project	Hongdong County, Shanxi Province	Hongdong County Cultural Center	111.669	36.2539	Shanxi	North China
1142	Ⅳ-71	Daoqing Opera (Zhanhua Yugu Opera)	Traditional drama	2008	Extension project	Zhanhua County, Shandong Province	Binzhou Zhanhua intangible cultural heritage protection and inheritance Center (China Zhanhua Yugu Opera Troupe)	118.093	37.6983	Shandong	East China
1143	Ⅳ-71	Daoqing Opera (Shenchi Daoqing Opera)	Traditional drama	2011	Extension project	Shenchi County, Shanxi Province	Shenchi Daoqing Art Research Institute	112.205	39.0897	Shanxi	North China
1144	Ⅳ-71	Daoqing Opera (Shangluo Daoqing Opera)	Traditional drama	2011	Extension project	Shangluo City, Shaanxi Province	Shangluo troupe Co., Ltd	109.914	33.8744	Shaanxi	Northwest China
1145	Ⅳ-72	Ha ha tune	Traditional drama	2006	New project	Qingyuan County, Hebei Province	Baoding Qingyuan District ha ha Opera Troupe	115.484	38.7643	Hebei	North China
1146	Ⅳ-72	Ha ha tune	Traditional drama	2006	New project	Qingxian County, Hebei Province	Qingxian ha ha Opera Association	116.798	38.5824	Hebei	North China
1147	Ⅳ-73	ErRenTai	Traditional drama	2006	New project	Kangbao County, Hebei Province	Kangbao County Cultural Center	114.594	41.8505	Hebei	North China
1148	Ⅳ-73	ErRenTai	Traditional drama	2006	New project	Hequ County, Shanxi Province	Hequ Errentai Art Research Center	111.132	39.3833	Shanxi	North China
1149	Ⅳ-73	ErRenTai	Traditional drama	2006	New project	Hohhot City, Inner Mongolia Autonomous Region	Hohhot National Performing Arts Group Errentai art research theatre Co., Ltd	111.742	40.8413	Inner Mongolia	North China
1150	Ⅳ-73	ErRenTai	Traditional drama	2008	Extension project	Fugu County, Shaanxi Province	Fugu County Cultural Center of Shaanxi Province	111.061	39.0272	Shaanxi	Northwest China
1151	Ⅳ-73	ErRenTai (east road ErRenTai)	Traditional drama	2011	Extension project	Wulanchabu City, Inner Mongolia Autonomous Region	Ulanqab National Art Theatre	113.107	41.0323	Inner Mongolia	North China
1152	Ⅳ-74	Baizi Opera	Traditional drama	2006	New project	Haifeng County, Guangdong Province	Haifeng Baizi opera art inheritance Center	115.319	22.9692	Guangdong	South China
1153	Ⅳ-75	HuaChao Opera	Traditional drama	2006	New project	zijin county	Zijin Huachao Opera Troupe	115.179	23.6378	Guangdong	South China
1154	Ⅳ-76	Cai Tune	Traditional drama	2006	New project	Guangxi Zhuang Autonomous Region	Guangxi Zhuang Autonomous Region Theater	108.316	22.8268	Guangxi	South China
1155	Ⅳ-77	Lantern Opera (Liangshan lantern Opera)	Traditional drama	2006	New project	Liangping County, Chongqing	Chongqing Liangping District Cultural Heritage Protection Center	107.765	30.6568	Chongqing	Southwest China
1156	Ⅳ-77	Lantern Opera (Northern Sichuan lantern Opera)	Traditional drama	2006	New project	Nanchong City, Sichuan Province	Nanchong Intangible Cultural Heritage Protection Center	106.079	30.7976	Sichuan	Southwest China
1157	Ⅳ-77	Lantern Opera	Traditional drama	2008	Extension project	Enshi City, Hubei Province	Enshi intangible cultural heritage protection, inheritance and Performance Center	109.475	30.2972	Hubei	Central China
1158	Ⅳ-78	Lantern Opera (Sinan lantern Opera)	Traditional drama	2006	New project	Sinan County, Guizhou Province	Sinan County Cultural Center	108.25	27.9409	Guizhou	Southwest China
1159	Ⅳ-78	Lantern Opera (Yuxi lantern Opera)	Traditional drama	2006	New project	Yuxi City, Yunnan Province	Yuxi Cultural Center	102.543	24.3535	Yunnan	Southwest China
1160	Ⅳ-78	Lantern Opera	Traditional drama	2008	Extension project	Dushan County, Guizhou Province	Dushan County Cultural Center	107.541	25.8253	Guizhou	Southwest China
1161	Ⅳ-78	Lantern Opera	Traditional drama	2008	Extension project	Yunnan lantern Troupe	Yunnan lantern Theatre	102.707	25.0467	Yunnan	Southwest China
1162	Ⅳ-78	Lantern Opera	Traditional drama	2008	Extension project	Midu County, Yunnan Province	Midu County Cultural Center	100.49	25.3467	Yunnan	Southwest China
1163	Ⅳ-78	Lantern Opera	Traditional drama	2008	Extension project	Yao'an County, Yunnan Province	Yao'an County Cultural Center	101.24	25.5072	Yunnan	Southwest China
1164	Ⅳ-78	Lantern Opera	Traditional drama	2008	Extension project	Yuanmou County, Yunnan Province	Yuanmou County Cultural Center	101.873	25.7076	Yunnan	Southwest China
1165	Ⅳ-78	Lantern Opera	Traditional drama	2011	Extension project	Guizhou lantern Troupe	Guizhou lantern theatre Co., Ltd	106.723	26.5783	Guizhou	Southwest China
1166	Ⅳ-79	Yigougou	Traditional drama	2006	New project	Linyi County, Shandong Province	Linyi County Cultural Center	116.861	37.1893	Shandong	East China
1167	Ⅳ-80	Tibetan Opera (Lhasa Jue Mulong)	Traditional drama	2006	New project	Tibet Autonomous Region	Department of culture of Tibet Autonomous Region	91.1307	29.6631	Tibet	Southwest China
1168	Ⅳ-80	Tibetan Opera (jimba, Shigatse)	Traditional drama	2006	New project	Tibet Autonomous Region	Department of culture of Tibet Autonomous Region	91.1307	29.6631	Tibet	Southwest China
1169	Ⅳ-80	Tibetan Opera (Xigaze Nanmulin Xiangba)	Traditional drama	2006	New project	Tibet Autonomous Region	Department of culture of Tibet Autonomous Region	91.1307	29.6631	Tibet	Southwest China
1170	Ⅳ-80	Tibetan Opera (Renbu Jianggar, Shigatse)	Traditional drama	2006	New project	Tibet Autonomous Region	Department of culture of Tibet Autonomous Region	91.1307	29.6631	Tibet	Southwest China
1171	Ⅳ-80	Tibetan Opera (Shannan Yalong Zaxi Xueba)	Traditional drama	2006	New project	Tibet Autonomous Region	Department of culture of Tibet Autonomous Region	91.1307	29.6631	Tibet	Southwest China
1172	Ⅳ-80	Tibetan Opera (Shannan qiongjie kazhuoza xibinton)	Traditional drama	2006	New project	Tibet Autonomous Region	Department of culture of Tibet Autonomous Region	91.1307	29.6631	Tibet	Southwest China
1173	Ⅳ-80	Tibetan Opera (Huangnan Tibetan Opera)	Traditional drama	2006	New project	Huangnan Tibetan Autonomous Prefecture, Qinghai Province	Ethnic song and dance troupe of Huangnan Tibetan Autonomous Prefecture (with the brand of Qinghai Tibetan Opera Troupe)	102.018	35.5181	Qinghai	Northwest China
1174	Ⅳ-80	Tibetan Opera (degesar Tibetan Opera)	Traditional drama	2008	Extension project	Dege County, Sichuan Province	Dege County Cultural Center	98.5806	31.8086	Sichuan	Southwest China
1175	Ⅳ-80	Tibetan Opera (Batang Tibetan Opera)	Traditional drama	2008	Extension project	Batang County, Sichuan Province	Batang County Cultural Center	99.1093	30.0079	Sichuan	Southwest China
1176	Ⅳ-80	Tibetan Opera (Seda Tibetan Opera)	Traditional drama	2008	Extension project	Seda County, Sichuan Province	Seda County Cultural Center	100.331	32.2704	Sichuan	Southwest China
1177	Ⅳ-80	Tibetan Opera (Qinghai horseback Tibetan Opera)	Traditional drama	2008	Extension project	Golog Tibetan Autonomous Prefecture, Qinghai Province	Golog Tibetan Autonomous Prefecture Mass Art Museum	100.241	34.4751	Qinghai	Northwest China
1178	Ⅳ-80	Tibetan Opera (nimutarong Tibetan Opera)	Traditional drama	2011	Extension project	Nimu County, Tibet Autonomous Region	Nimu Cultural Tourism Press, publication, radio, film and Television Bureau (Nimu County Cultural Relics Bureau)	90.1627	29.4347	Tibet	Southwest China
1179	Ⅳ-80	Tibetan Opera (nanmute Tibetan Opera)	Traditional drama	2011	Extension project	Gannan Tibetan Autonomous Prefecture, Gansu Province	Gannan Tibetan Autonomous Prefecture Culture Museum (Gannan Tibetan Autonomous Prefecture Art Museum)	102.909	34.9875	Gansu	Northwest China
1180	Ⅳ-81	Shannan Memba Opera	Traditional drama	2006	New project	Tibet Autonomous Region	Culture Bureau of Cuona County, Tibet (Cultural Relics Bureau)	91.1307	29.6631	Tibet	Southwest China
1181	Ⅳ-82	Zhuang opera	Traditional drama	2006	New project	Guangxi Zhuang Autonomous Region	Guangxi Zhuang Autonomous Region Theater	108.316	22.8268	Guangxi	South China
1182	Ⅳ-82	Zhuang opera	Traditional drama	2008	Extension project	Wenshan Zhuang and Miao Autonomous Prefecture, Yunnan Province	Funing County Ethnic Culture Team	104.242	23.3722	Yunnan	Southwest China
1183	Ⅳ-83	Dong operas	Traditional drama	2006	New project	Liping County, Guizhou Province	Liping County Cultural Center	109.132	26.2336	Guizhou	Southwest China
1184	Ⅳ-83	Dong operas	Traditional drama	2008	Extension project	Tongdao Dong Autonomous County, Hunan Province	Tongdao Dong Autonomous County Intangible Cultural Heritage Protection Center	109.78	26.1614	Hunan	Central China
1185	Ⅳ-83	Dong operas	Traditional drama	2011	Extension project	Sanjiang Dong Autonomous County, Guangxi Zhuang Autonomous Region	Sanjiang Dong Autonomous County intangible cultural heritage protection and Development Center	109.603	25.7864	Guangxi	South China
1186	Ⅳ-84	Buie Opera	Traditional drama	2006	New project	Ceheng County, Guizhou Province	Ceheng County Cultural Center	105.808	24.9867	Guizhou	Southwest China
1187	Ⅳ-85	Yi zuotaiji	Traditional drama	2006	New project	Weining Yi, Hui and Miao Autonomous County, Guizhou Province	Weining Yi, Hui and Miao Autonomous County Cultural Center	104.251	26.8774	Guizhou	Southwest China
1188	Ⅳ-86	Dai opera	Traditional drama	2006	New project	Dehong Dai and Jingpo Autonomous Prefecture, Yunnan Province	Dehong Prefecture Cultural Center	98.5782	24.4399	Yunnan	Southwest China
1189	Ⅳ-87	Mulian Opera (Huizhou Mulian Opera)	Traditional drama	2006	New project	Qimen County, Anhui Province	Qimen County Cultural Center	117.712	29.8566	Anhui	East China
1190	Ⅳ-87	Mulian Opera (Chenhe Mulian Opera)	Traditional drama	2006	New project	Xupu County, Hunan Province	Xupu Chenhe Mulian opera inheritance and Protection Center	110.59	27.9118	Hunan	Central China
1191	Ⅳ-87	Mulian Opera (Nanle Mulian Opera)	Traditional drama	2006	New project	Nanle County, Henan Province	Nanle Intangible Cultural Heritage Protection Center	115.2	36.07	Henan	Central China
1192	Ⅳ-87	Mulian Opera (Shaoxing Mulian Opera)	Traditional drama	2014	Extension project	Shaoxing City, Zhejiang Province	Shaoxing cultural center, Shaoxing Intangible Cultural Heritage Protection Center	120.579	30.0542	Zhejiang	East China
1193	Ⅳ-87	Mulian Opera (Jiangxi Mulian Opera)	Traditional drama	2014	Extension project	Jiangxi Province	Jiangxi Academy of Art	114.907	27.043	Jiangxi	Central China
1194	Ⅳ-88	Gongs and drums miscellaneous Opera	Traditional drama	2006	New project	Linyi County, Shanxi Province	Linyi County Cultural Center	110.768	35.1453	Shanxi	North China
1195	Ⅳ-89	Nuo opera (Wu'an Nuo opera)	Traditional drama	2006	New project	Wu'an city, Hebei Province	Wu'an Cultural Center	114.198	36.6962	Hebei	North China
1196	Ⅳ-89	Nuo opera (Chizhou Nuo opera)	Traditional drama	2006	New project	Chizhou Anhui	Chizhou Cultural Center	117.484	30.6584	Anhui	East China
1197	Ⅳ-89	Nuo opera (Dong Nuo opera)	Traditional drama	2006	New project	Xinhuang Dong Autonomous County, Hunan Province	Xinhuang Dong Autonomous County Cultural Center	109.17	27.3559	Hunan	Central China
1198	Ⅳ-89	Nuo opera (Yuanling Chenzhou Nuo opera)	Traditional drama	2006	New project	Yuanling County, Hunan Province	Yuanling County Cultural Center	110.389	28.4559	Hunan	Central China
1199	Ⅳ-89	Nuo opera (Dejiang Nuo opera)	Traditional drama	2006	New project	Dejiang County, Guizhou Province	Dejiang Cultural Heritage Protection Center	108.115	28.2672	Guizhou	Southwest China
1200	Ⅳ-89	Nuo opera (Wanzai opening Nuo)	Traditional drama	2008	Extension project	Wanzai County, Jiangxi Province	Wanzai County Cultural Center	114.44	28.1092	Jiangxi	Central China
1201	Ⅳ-89	Nuo opera (Gelao Nuo opera)	Traditional drama	2008	Extension project	Daozhen Gelao and Miao Autonomous County, Guizhou Province	Daozhen Gelao and Miao Autonomous County Intangible Cultural Heritage Inheritance and Protection Center	107.609	28.8658	Guizhou	Southwest China
1202	Ⅳ-89	Nuo opera (Hefeng Nuo opera)	Traditional drama	2008	Extension project	Hefeng County, Hubei Province	Hefeng County Cultural Center (Hefeng County Intangible Cultural Heritage Protection Center)	110.029	29.8927	Hubei	Central China
1203	Ⅳ-89	Nuo opera (Enshi Nuo opera)	Traditional drama	2008	Extension project	Enshi City, Hubei Province	Enshi intangible cultural heritage protection, inheritance and Performance Center	109.475	30.2972	Hubei	Central China
1204	Ⅳ-89	Nuo opera (Renzhuang fan drum Nuo opera)	Traditional drama	2011	Extension project	Quwo County, Shanxi Province	Quwo County People's Cultural Center	111.47	35.6412	Shanxi	North China
1205	Ⅳ-89	Nuo opera (Pan Gong opera in De'an)	Traditional drama	2011	Extension project	De'an County, Jiangxi Province	Jiangxi De'an County Cultural Center	115.762	29.3015	Jiangxi	Central China
1206	Ⅳ-89	Nuo opera (Meishan Nuo opera)	Traditional drama	2011	Extension project	Lengshuijiang City, Hunan Province	Lengshuijiang Cultural Center	111.43	27.689	Hunan	Central China
1207	Ⅳ-89	Nuo opera (Libo Buyi Nuo opera)	Traditional drama	2011	Extension project	Libo County, Guizhou Province	Libo County Cultural Protection and Cultural Industry Development Center	107.882	25.4137	Guizhou	Southwest China
1208	Ⅳ-89	Nuo opera (Linwu Nuo opera)	Traditional drama	2014	Extension project	Linwu County, Hunan Province	Hunan Linwu Nuo opera troupe	112.558	25.2786	Hunan	Central China
1209	Ⅳ-89	Nuo opera (Qingtan)	Traditional drama	2014	Extension project	Jinsha County, Guizhou Province	Jinsha County Cultural Center	106.217	27.4626	Guizhou	Southwest China
1210	Ⅳ-90	Anshun Dixi	Traditional drama	2006	New project	Anshun City, Guizhou Province	Anshun Culture Museum (Anshun culture and art training center)	105.929	26.2491	Guizhou	Southwest China
1211	Ⅳ-91	Shadow play (Tangshan Shadow Play)	Traditional drama	2006	New project	Tangshan City, Hebei Province	Tangshan Mass Art Museum	118.169	39.6338	Hebei	North China
1212	Ⅳ-91	Shadow play (South Hebei shadow play)	Traditional drama	2006	New project	Handan City, Hebei Province	Handan Mass Art Museum	114.485	36.6121	Hebei	North China
1213	Ⅳ-91	Shadow play (Xiaoyi shadow play)	Traditional drama	2006	New project	Xiaoyi City, Shanxi Province	Xiaoyi Cultural Center	111.772	37.1458	Shanxi	North China
1214	Ⅳ-91	Shadow play (Fuzhou shadow play)	Traditional drama	2006	New project	Wafangdian City, Liaoning Province	Wafangdian Intangible Cultural Heritage Protection Center	121.975	39.6259	Liaoning	Northeast China
1215	Ⅳ-91	Shadow play (Haining shadow play)	Traditional drama	2006	New project	Haining City, Zhejiang Province	Haining Cultural Museum (Haining Intangible Cultural Heritage Protection Center)	120.677	30.5131	Zhejiang	East China
1216	Ⅳ-91	Shadow play (Jianghan Plain shadow play)	Traditional drama	2006	New project	Hubei province	Qianjiang Intangible Cultural Heritage Protection Center	112.891	30.4239	Hubei	Central China
1217	Ⅳ-91	Shadow play (Lufeng shadow play)	Traditional drama	2006	New project	Shanwei City, Guangdong Province	Lufeng shadow play inheritance and Protection Center	115.359	22.7771	Guangdong	South China
1218	Ⅳ-91	Shadow play (Huaxian shadow play)	Traditional drama	2006	New project	Weinan City, Shaanxi Province	Weinan culture and Art Center (Weinan Mass Art Museum, Weinan intangible cultural heritage protection center, Weinan Youth Palace)	109.498	34.5007	Shaanxi	Northwest China
1219	Ⅳ-91	Shadow play (Huayin laoqiang)	Traditional drama	2006	New project	Huayin City, Shaanxi Province	Huayin Huashan laoqiang art protection and Development Center	110.087	34.5671	Shaanxi	Northwest China
1220	Ⅳ-91	Shadow play (a gong tune)	Traditional drama	2006	New project	Fuping County, Shaanxi Province	A gong opera troupe of Fuping County	109.175	34.7521	Shaanxi	Northwest China
1221	Ⅳ-91	Shadow play (chord board cavity)	Traditional drama	2006	New project	Qianxian Shanxi	Qianxian Cultural Center	108.235	34.5289	Shaanxi	Northwest China
1222	Ⅳ-91	Shadow play (Huanxian Daoqing shadow play)	Traditional drama	2006	New project	Huan County, Gansu Province	Huanxian Daoqing shadow play Protection Center	107.304	36.5684	Gansu	Northwest China
1223	Ⅳ-91	Shadow play (Lingyuan shadow play)	Traditional drama	2006	New project	Lingyuan City, Liaoning Province	Lingyuan education, culture and Health Service Center	119.395	41.2433	Liaoning	Northeast China
1224	Ⅳ-91	Shadow play (Beijing shadow play)	Traditional drama	2008	Extension project	Xuanwu District, Beijing	Beijing shadow play Troupe	116.357	39.8806	Beijing	North China
1225	Ⅳ-91	Shadow play (Hejian shadow play)	Traditional drama	2008	Extension project	Hejian City, Hebei Province	Hejian Cultural Center	116.093	38.4458	Hebei	North China
1226	Ⅳ-91	Shadow play (Xiuyan shadow play)	Traditional drama	2008	Extension project	Anshan City, Liaoning Province	Xiuyan Manchu Autonomous County Cultural Center	122.99	41.1087	Liaoning	Northeast China
1227	Ⅳ-91	Shadow play (Gaizhou shadow play)	Traditional drama	2008	Extension project	Gaizhou City, Liaoning Province	Gaizhou Cultural Center	122.344	40.3991	Liaoning	Northeast China
1228	Ⅳ-91	Shadow play (Wangkui County shadow play)	Traditional drama	2008	Extension project	Wangkui County, Heilongjiang Province	Wangkui County Cultural Center	126.48	46.8306	Heilongjiang	Northeast China
1229	Ⅳ-91	Shadow play (Taishan shadow play)	Traditional drama	2008	Extension project	Tai'an City, Shandong Province	Taian Taishan Shadow Puppet Art Research Institute	117.123	36.1947	Shandong	East China
1230	Ⅳ-91	Shadow play (Jinan shadow play)	Traditional drama	2008	Extension project	Jinan City, Shandong Province	Jinan Cultural Museum (Jinan Intangible Cultural Heritage Protection Center)	117.114	36.6508	Shandong	East China
1231	Ⅳ-91	Shadow play (Dingtao shadow play)	Traditional drama	2008	Extension project	Dingtao County, Shandong Province	Heze Dingtao District Cultural Center	115.564	35.0735	Shandong	East China
1232	Ⅳ-91	Shadow play (Luoshan shadow play)	Traditional drama	2008	Extension project	Luoshan County, Henan Province	Luoshan County Cultural Center	114.508	32.2052	Henan	Central China
1233	Ⅳ-91	Shadow play (Hunan shadow play)	Traditional drama	2008	Extension project	Hunan puppet and Shadow Play Art Theatre	Hunan puppet and shadow play art protection and inheritance Center	112.99	28.1773	Hunan	Central China
1234	Ⅳ-91	Shadow play (Hunan shadow play)	Traditional drama	2008	Extension project	Hengshan County, Hunan Province	Hengshan County Cultural Center (Hengshan County Intangible Cultural Heritage Protection Center)	112.863	27.2338	Hunan	Central China
1235	Ⅳ-91	Shadow play (Sichuan shadow play)	Traditional drama	2008	Extension project	Langzhong City, Sichuan Province	Sichuan North Sichuan Shadow Puppet Art Troupe	106.001	31.5605	Sichuan	Southwest China
1236	Ⅳ-91	Shadow play (Sichuan shadow play)	Traditional drama	2008	Extension project	Nanbu County, Sichuan Province	Nanbu County Cultural Center	106.033	31.3496	Sichuan	Southwest China
1237	Ⅳ-91	Shadow play (Hehuang shadow play)	Traditional drama	2008	Extension project	Qinghai Province	Datong Hui and Tu Autonomous County Cultural Center	101.777	36.6233	Qinghai	Northwest China
1238	Ⅳ-91	Shadow play (Changli shadow play)	Traditional drama	2011	Extension project	Changli County, Hebei Province	Changli County Cultural Center	119.156	39.7114	Hebei	North China
1239	Ⅳ-91	Shadow play (Bahrain Left Banner shadow play)	Traditional drama	2011	Extension project	Balinzuo banner, Inner Mongolia Autonomous Region	Bahrain Left Banner shadow play Research Association	119.373	43.9688	Inner Mongolia	North China
1240	Ⅳ-91	Shadow play (Longjiang shadow play)	Traditional drama	2011	Extension project	Harbin City, Heilongjiang Province	Harbin Children's Art Theatre	126.529	45.8011	Heilongjiang	Northeast China
1241	Ⅳ-91	Shadow play (Tongbai shadow play)	Traditional drama	2011	Extension project	Tongbai County, Henan Province	Tongbai County People's Cultural Center	113.422	32.3821	Henan	Central China
1242	Ⅳ-91	Shadow play (Yunmeng shadow play)	Traditional drama	2011	Extension project	Yunmeng County, Hubei Province	Yunmeng County Cultural Center	113.748	31.0232	Hubei	Central China
1243	Ⅳ-91	Shadow play (Tengchong shadow play)	Traditional drama	2011	Extension project	Tengchong County, Yunnan Province	Tengchong Cultural Center	98.497	25.0205	Yunnan	Southwest China
1244	Ⅳ-91	Shadow play (leting shadow play)	Traditional drama	2014	Extension project	Leting County, Hebei Province	Leting County Cultural Center	118.907	39.4248	Hebei	North China
1245	Ⅳ-91	Shadow play (Tongwei shadow cavity)	Traditional drama	2014	Extension project	Tongwei County, Gansu Province	Tongwei County Cultural Center	105.238	35.2115	Gansu	Northwest China
1246	Ⅳ-92	Puppet show (Quanzhou string puppet show)	Traditional drama	2006	New project	Quanzhou City, Fujian Province	Quanzhou string puppet inheritance and Protection Center (Quanzhou Puppet Troupe)	118.671	24.8773	Fujian	East China
1247	Ⅳ-92	Puppet show (Jinjiang puppet show)	Traditional drama	2006	New project	Jinjiang City, Fujian Province	Jinjiang palm puppet art protection and inheritance Center	118.548	24.7847	Fujian	East China
1248	Ⅳ-92	Puppet show (Zhangzhou puppet show)	Traditional drama	2006	New project	Zhangzhou City, Fujian Province	Zhangzhou puppet inheritance and Protection Center	117.657	24.5138	Fujian	East China
1249	Ⅳ-92	Puppet show (Western Liaoning puppet show)	Traditional drama	2006	New project	Jinzhou City, Liaoning Province	Jinzhou Puppet Troupe Co., Ltd	121.13	41.1172	Liaoning	Northeast China
1250	Ⅳ-92	Puppet show (Shaoyang puppet show)	Traditional drama	2006	New project	Shaoyang County, Hunan Province	Shaoyang County Cultural Center	111.268	26.994	Hunan	Central China
1251	Ⅳ-92	Puppet show (Gaozhou puppet show)	Traditional drama	2006	New project	Gaozhou City, Guangdong Province	Gaozhou Cultural Center	110.849	21.9208	Guangdong	South China
1252	Ⅳ-92	Puppet show (Chaozhou Tiezhi puppet show)	Traditional drama	2006	New project	Chaozhou City, Guangdong Province	Chaozhou Chao'an District Cultural Center (District Intangible Cultural Heritage Protection Center)	116.628	23.6644	Guangdong	South China
1253	Ⅳ-92	Puppet show (Lingao puppet show)	Traditional drama	2006	New project	Lingao County, Hainan Province	Lingao County Cultural Center	109.686	19.9141	Hainan	South China
1254	Ⅳ-92	Puppet show (North Sichuan University puppet show)	Traditional drama	2006	New project	Sichuan Province	Nanchong Intangible Cultural Heritage Protection Center	104.063	30.6619	Sichuan	Southwest China
1255	Ⅳ-92	Puppet show (Shiqian puppet show)	Traditional drama	2006	New project	Shiqian County, Guizhou Province	Shiqian County Cultural Center	108.219	27.5172	Guizhou	Southwest China
1256	Ⅳ-92	Puppet show (Fuyang string puppet show)	Traditional drama	2006	New project	Shaanxi Province	Heyang Xianqiang Puppet Troupe	108.943	34.2647	Shaanxi	Northwest China
1257	Ⅳ-92	Puppet show (Taishun YaoFa puppet show)	Traditional drama	2006	New project	Taishun County, Zhejiang Province	Taishun Intangible Cultural Heritage Protection Center	119.713	27.5601	Zhejiang	East China
1258	Ⅳ-92	Puppet show (Xiaoyi puppet show)	Traditional drama	2008	Extension project	Xiaoyi City, Shanxi Province	Xiaoyi Shadow Puppet Troupe performance Co., Ltd	111.772	37.1458	Shanxi	North China
1259	Ⅳ-92	Puppet show (stick puppet show)	Traditional drama	2008	Extension project	Yangzhou City, Jiangsu Province	Yangzhou puppet Research Institute (Jiangsu Puppet Troupe)	119.416	32.395	Jiangsu	East China
1260	Ⅳ-92	Puppet show (Pingyang puppet show)	Traditional drama	2008	Extension project	Pingyang County, Zhejiang Province	Pingyang puppet show protection and inheritance Center	120.562	27.6653	Zhejiang	East China
1261	Ⅳ-92	Puppet show (single stage puppet show)	Traditional drama	2008	Extension project	Cangnan County, Zhejiang Province	Cangnan Intangible Cultural Heritage Protection Center	120.421	27.5213	Zhejiang	East China
1262	Ⅳ-92	Puppet show (Hunan stick head puppet show)	Traditional drama	2008	Extension project	Hunan puppet and Shadow Play Art Theatre	Hunan puppet and shadow play art protection and inheritance Center	112.99	28.1773	Hunan	Central China
1263	Ⅳ-92	Puppet show (Wuhua string puppet)	Traditional drama	2008	Extension project	Meizhou City, Guangdong Province	Wuhua string puppet Training Center	116.113	24.3017	Guangdong	South China
1264	Ⅳ-92	Puppet show (Wenchang doll show)	Traditional drama	2008	Extension project	Wenchang City, Hainan Province	Wenchang Cultural Center	110.75	19.6148	Hainan	South China
1265	Ⅳ-92	Puppet show (Sanjiang doll show)	Traditional drama	2008	Extension project	Haikou City, Hainan Province	Haikou Meilan District Cultural Center	110.194	20.0465	Hainan	South China
1266	Ⅳ-92	Puppet show (Shanghai style puppet show)	Traditional drama	2011	Extension project	Shanghai Puppet Troupe	Shanghai Puppet Troupe Co., Ltd	121.464	31.2333	Shanghai	East China
1267	Ⅳ-92	Puppet show (stick puppet show)	Traditional drama	2011	Extension project	Jiangsu performing arts group	Jiangsu Performing Arts Group Co., Ltd	118.785	32.0362	Jiangsu	East China
1268	Ⅳ-92	Puppet show (Taishun string puppet show)	Traditional drama	2011	Extension project	Taishun County, Zhejiang Province	Taishun Intangible Cultural Heritage Protection Center	119.713	27.5601	Zhejiang	East China
1269	Ⅳ-92	Puppet show (28 Du puppet show)	Traditional drama	2011	Extension project	Jiangshan City, Zhejiang Province	Jiangshan Intangible Cultural Heritage Protection Center	118.622	28.7405	Zhejiang	East China
1270	Ⅳ-92	Puppet show (Guangdong puppet show)	Traditional drama	2011	Extension project	Guangdong Puppet Art Theatre Co., Ltd	Guangdong Puppet Art Theatre Co., Ltd	113.247	23.1065	Guangdong	South China
1271	Ⅳ-92	Puppet show (Jieyang Tiezhi puppet show)	Traditional drama	2011	Extension project	Jieyang City, Guangdong Province	Jieyang Mass Art Museum	116.351	23.5462	Guangdong	South China
1272	Ⅳ-92	Puppet show (medium-sized stick puppet show)	Traditional drama	2014	Extension project	Zizhong County, Sichuan Province	Sichuan Zizhong Puppet Troupe	104.849	29.7669	Sichuan	Southwest China
1273	Ⅳ-92	Puppet show (Shaanxi stick head puppet show)	Traditional drama	2014	Extension project	Shaanxi Province	Shaanxi Folk Art Theatre Co., Ltd	108.943	34.2647	Shaanxi	Northwest China
1274	Ⅳ-93	Old tune (Baoding old tune)	Traditional drama	2008	New project	Baoding City, Hebei Province	Baoding Art Theatre	115.458	38.8732	Hebei	North China
1275	Ⅳ-93	Old tune (Anguo old tune)	Traditional drama	2011	Extension project	Anguo City, Hebei Province	Anguo old tune Art Communication Co., Ltd	115.32	38.4177	Hebei	North China
1276	Ⅳ-94	(four-string (four-string in Southern Hebei)	Traditional drama	2008	New project	Julu County, Hebei Province	Julu County Cultural Center	115.031	37.2204	Hebei	North China
1277	Ⅳ-94	(four-string (four-string in Southern Hebei)	Traditional drama	2008	New project	Guantao County, Hebei Province	Guantao County Cultural Center	115.277	36.5474	Hebei	North China
1278	Ⅳ-94	(four-string (four-string in Southern Hebei)	Traditional drama	2008	New project	Wei County, Hebei Province	Weixian Cultural Center	114.933	36.3599	Hebei	North China
1279	Ⅳ-94	(four-string (four-string in Southern Hebei)	Traditional drama	2008	New project	Feixiang County, Hebei Province	Feixiang district cultural center of Handan City	114.794	36.548	Hebei	North China
1280	Ⅳ-95	Game play	Traditional drama	2008	New project	Handan City, Hebei Province	Education, culture and sports center of Handan economic and Technological Development Zone	114.485	36.6121	Hebei	North China
1281	Ⅳ-95	Game play	Traditional drama	2008	New project	Wu'an city, Hebei Province	Wu'an Cultural Center	114.198	36.6962	Hebei	North China
1282	Ⅳ-95	Game play	Traditional drama	2008	New project	Shexian County, Hebei Province	Shexian Culture Museum	113.685	36.5849	Hebei	North China
1283	Ⅳ-95	Game play	Traditional drama	2008	New project	Shuozhou City, Shanxi Province	Shuozhou Shuocheng folk culture and Art Troupe	112.427	39.3301	Shanxi	North China
1284	Ⅳ-96	YongNian west tune	Traditional drama	2008	New project	Yongnian County, Hebei Province	Handan Yongnian District Cultural Center	114.538	36.744	Hebei	North China
1285	Ⅳ-97	Zhuizi play	Traditional drama	2008	New project	Shenze County, Hebei Province	Shenze Zhuizi troupe Co., Ltd	115.195	38.1837	Hebei	North China
1286	Ⅳ-97	Zhuizi play	Traditional drama	2008	New project	Suzhou City, Anhui Province	Suzhou Zhuizi troupe, Anhui Province	116.979	33.6354	Anhui	East China
1287	Ⅳ-98	Shangdang Laozi	Traditional drama	2008	New project	Licheng County, Shanxi Province	Licheng County People's Cultural Center	113.38	36.502	Shanxi	North China
1288	Ⅳ-98	Shangdang Laozi	Traditional drama	2008	New project	Lucheng City, Shanxi Province	Lucheng Hongqi Luozi Opera Troupe	113.222	36.3341	Shanxi	North China
1289	Ⅳ-99	Meihu (Yuncheng Meihu)	Traditional drama	2008	New project	Yuncheng City, Shanxi Province	Meihu troupe of Linyi County	110.998	35.0235	Shanxi	North China
1290	Ⅳ-99	Meihu (Huayin fan Hu)	Traditional drama	2008	New project	Huayin City, Shaanxi Province	Huayin Mihu troupe Co., Ltd	110.087	34.5671	Shaanxi	Northwest China
1291	Ⅳ-99	Meihu (confused play)	Traditional drama	2008	New project	Xinjiang production and Construction Corps	Wujiaqu culture, sports, radio, television and Tourism Bureau of the sixth division of Xinjiang production and Construction Corps	87.5726	43.8363	Xinjiang	Northwest China
1292	Ⅳ-99	Meihu (Meihu, Jinnan)	Traditional drama	2011	Extension project	Linfen City, Shanxi Province	Linfen Meihu Drama Art Research Center	111.512	36.0843	Shanxi	North China
1293	Ⅳ-99	Meihu	Traditional drama	2014	Extension project	Shaanxi Academy of traditional opera	Shaanxi Academy of traditional opera	108.95	34.2486	Shaanxi	Northwest China
1294	Ⅳ-100	Haicheng trumpet play	Traditional drama	2008	New project	Anshan City, Liaoning Province	Anshan Cultural Tourism Development Promotion Center (Anshan cultural tourism market comprehensive administrative law enforcement team)	122.99	41.1087	Liaoning	Northeast China
1295	Ⅳ-101	Huanglong Opera	Traditional drama	2008	New project	Nong'an County, Jilin Province	Nong'an Huanglong opera inheritance and Protection Center	125.178	44.4308	Jilin	Northeast China
1296	Ⅳ-102	Huai opera	Traditional drama	2008	New project	Shanghai Huai Opera Troupe	Shanghai Huai Opera Art Institute (Shanghai Huai Opera Troupe)	121.464	31.2288	Shanghai	East China
1297	Ⅳ-102	Huai opera	Traditional drama	2008	New project	Yancheng City, Jiangsu Province	Jiangsu Huai Opera Troupe Co., Ltd	120.135	33.379	Jiangsu	East China
1298	Ⅳ-102	Huai opera	Traditional drama	2011	Extension project	Huai'an City, Jiangsu Province	Huai'an Huai Opera Troupe	119.016	33.5989	Jiangsu	East China
1299	Ⅳ-102	Huai opera	Traditional drama	2011	Extension project	Taizhou City, Jiangsu Province	Taizhou Huai Opera Troupe	119.918	32.4589	Jiangsu	East China
1300	Ⅳ-103	Xi Opera	Traditional drama	2008	New project	Jiangsu performing arts group Xi Opera Troupe	Jiangsu Performing Arts Group Co., Ltd	118.785	32.0378	Jiangsu	East China
1301	Ⅳ-103	Xi Opera	Traditional drama	2008	New project	Wuxi City, Jiangsu Province	Wuxi xiju theater Co., Ltd	120.307	31.493	Jiangsu	East China
1302	Ⅳ-103	Xi Opera	Traditional drama	2008	New project	Changzhou City, Jiangsu Province	Changzhou xiju theater, Jiangsu	119.942	31.7749	Jiangsu	East China
1303	Ⅳ-104	Huaihai Opera	Traditional drama	2008	New project	Huai'an City, Jiangsu Province	Jiangsu Huaihai Troupe	119.016	33.5989	Jiangsu	East China
1304	Ⅳ-104	Huaihai Opera	Traditional drama	2008	New project	Lianyungang City, Jiangsu Province	Lianyungang Huaihai troupe Co., Ltd	119.173	34.601	Jiangsu	East China
1305	Ⅳ-105	Boy play	Traditional drama	2008	New project	Tongzhou City, Jiangsu Province	Nantong Tongzhou District Cultural Center (Nantong Tongzhou District Intangible Cultural Heritage Protection Center)	121.07	32.066	Jiangsu	East China
1306	Ⅳ-106	OuJu	Traditional drama	2008	New project	Wenzhou City, Zhejiang Province	Wenzhou ouju Art Research Institute	120.668	28.0039	Zhejiang	East China
1307	Ⅳ-107	YongJu	Traditional drama	2008	New project	Ningbo City, Zhejiang Province	Ningbo Yongju troupe Co., Ltd	121.618	29.8621	Zhejiang	East China
1308	Ⅳ-108	YaoJu	Traditional drama	2008	New project	Yuyao City, Zhejiang Province	Yuyao Yao opera protection and inheritance Center	121.15	30.0402	Zhejiang	East China
1309	Ⅳ-109	ShaoJu	Traditional drama	2008	New project	Shaoxing City, Zhejiang Province	Zhejiang Shaoxing Opera Art Research Institute	120.579	30.0542	Zhejiang	East China
1310	Ⅳ-110	WuJu	Traditional drama	2008	New project	Jinhua City, Zhejiang Province	Zhejiang Wuju Art Research Institute (Zhejiang Wuju Troupe)	119.645	29.0925	Zhejiang	East China
1311	Ⅳ-110	WuJu	Traditional drama	2008	New project	Jiangshan City, Zhejiang Province	Jiangshan Wu Opera Research Institute	118.622	28.7405	Zhejiang	East China
1312	Ⅳ-111	Wennan Ci	Traditional drama	2008	New project	Susong County, Anhui Province	Susong County Cultural Center	116.124	30.1561	Anhui	East China
1313	Ⅳ-112	Huagu Opera	Traditional drama	2008	New project	Suzhou City, Anhui Province	Suzhou Yongqiao Huagu Opera Troupe	116.979	33.6354	Anhui	East China
1314	Ⅳ-112	Huagu Opera	Traditional drama	2008	New project	Huaibei City, Anhui Province	Da Lao Zhou Huagu troupe, Duji District, Huaibei City	116.789	33.9731	Anhui	East China
1315	Ⅳ-112	Huagu Opera	Traditional drama	2008	New project	Xuancheng City, Anhui Province	Xuancheng Cultural Center	118.753	30.9479	Anhui	East China
1316	Ⅳ-112	Huagu Opera	Traditional drama	2008	New project	Suizhou City, Hubei Province	Suizhou Flower Drum Art Theatre	113.376	31.6921	Hubei	Central China
1317	Ⅳ-112	Huagu Opera	Traditional drama	2008	New project	Macheng City, Hubei Province	Hubei Macheng East Road Huagu Opera Theatre	115.003	31.1749	Hubei	Central China
1318	Ⅳ-112	Huagu Opera	Traditional drama	2008	New project	Yueyang County, Hunan Province	Yueyang Huagu opera inheritance Research Institute	113.11	29.1468	Hunan	Central China
1319	Ⅳ-112	Huagu Opera	Traditional drama	2008	New project	Shaoyang City, Hunan Province	Shaoyang Huagu opera protection and inheritance Center	111.464	27.2411	Hunan	Central China
1320	Ⅳ-112	Huagu Opera	Traditional drama	2008	New project	Changde City, Hunan Province	Changde Dingcheng District Huagu opera Protection Center	111.686	29.0433	Hunan	Central China
1321	Ⅳ-112	Huagu Opera Opera (Jingzhou Flower Drum Opera)	Traditional drama	2011	Extension project	Xiantao City, Hubei Province	Xiantao Mianyang flower drum Troupe	113.448	30.3674	Hubei	Central China
1322	Ⅳ-112	Huagu Opera Opera (Xiangyang Flower Drum Opera)	Traditional drama	2011	Extension project	Xiangyang City, Hubei Province	Hubei Xiangyang Huagu Opera Troupe	112.138	32.0444	Hubei	Central China
1323	Ⅳ-112	Huagu Opera Opera (Hengzhou Flower Drum Opera)	Traditional drama	2011	Extension project	Hengyang City, Hunan Province	Hengyang Hengzhou Huagu Opera Art Co., Ltd	112.602	26.904	Hunan	Central China
1324	Ⅳ-112	Huagu Opera Opera (Linxiang Flower Drum Opera)	Traditional drama	2011	Extension project	Linxiang City, Hunan Province	Linxiang chuyun Flower Drum Opera Troupe	113.444	29.4794	Hunan	Central China
1325	Ⅳ-112	Huagu Opera Opera (Changsha Flower Drum Opera)	Traditional drama	2011	Extension project	Hunan Huagu Opera Theatre	Hunan Huagu opera protection and inheritance Center	112.995	28.1897	Hunan	Central China
1326	Ⅳ-112	Huagu Opera Opera (Guangshan Flower Drum Opera)	Traditional drama	2014	Extension project	Guangshan County, Henan Province	Guangshan Intangible Cultural Heritage Protection Center	114.914	32.0134	Henan	Central China
1327	Ⅳ-113	Erjia String	Traditional drama	2008	New project	Bozhou City, Anhui Province	Bozhou Performing Arts Co., Ltd	115.777	33.8708	Anhui	East China
1328	Ⅳ-113	Erjia String	Traditional drama	2008	New project	Dingtao County, Shandong Province	Heze Dingtao liangjiaxian intangible cultural heritage protection and inheritance Center	115.564	35.0735	Shandong	East China
1329	Ⅳ-113	Erjia String	Traditional drama	2008	New project	Kaifeng City, Henan Province	Kaifeng Tian Aiyun two string Troupe	114.336	34.7979	Henan	Central China
1330	Ⅳ-113	Erjia String	Traditional drama	2008	New project	Hua county, Henan Province	Huaxian erjiaxian Opera Troupe	114.513	35.5752	Henan	Central China
1331	Ⅳ-114	Dacheng Opera	Traditional drama	2008	New project	Quanzhou City, Fujian Province	Quanzhou Gaojia opera inheritance Center (Quanzhou Gaojia Opera Troupe, Quanzhou Dacheng opera inheritance center, Quanzhou Dacheng opera transmission center)	118.671	24.8773	Fujian	East China
1332	Ⅳ-115	Pingnanping drama	Traditional drama	2008	New project	Pingnan County, Fujian Province	Pingnan County zhetouping lecture drama teaching center	118.981	26.9117	Fujian	East China
1333	Ⅳ-116	Lv Opera	Traditional drama	2008	New project	Shandong LV Theatre	Shandong LV Theatre	117.056	36.6666	Shandong	East China
1334	Ⅳ-116	Lv Opera	Traditional drama	2008	New project	Jinan City, Shandong Province	Jinan LV Theatre	117.114	36.6508	Shandong	East China
1335	Ⅳ-116	Lv Opera	Traditional drama	2008	New project	Boxing County, Shandong Province	Beijing Opera Troupe of Boxing County (Lv Opera Troupe and Xi Opera Troupe)	118.126	37.1494	Shandong	East China
1336	Ⅳ-116	Lv Opera	Traditional drama	2008	New project	Dongying District, Dongying City, Shandong Province	Dongying Dongying District Cultural Center	118.577	37.4484	Shandong	East China
1337	Ⅳ-116	Lv Opera	Traditional drama	2011	Extension project	Binzhou City, Shandong Province	Binzhou Lvju performance Co., Ltd	118.011	37.3828	Shandong	East China
1338	Ⅳ-117	Liu Tune	Traditional drama	2008	New project	Jimo City, Shandong Province	Qingdao Jimo liuqiang Art Center (Qingdao Jimo liuqiang Troupe)	120.442	36.3893	Shandong	East China
1339	Ⅳ-118	Shandong Bangzi	Traditional drama	2008	New project	Heze City, Shandong Province	Heze local opera inheritance Research Institute	115.463	35.2469	Shandong	East China
1340	Ⅳ-118	Shandong Bangzi	Traditional drama	2008	New project	Tai'an City, Shandong Province	Tai'an Shandong Bangzi Art Research Institute	117.123	36.1947	Shandong	East China
1341	Ⅳ-118	Shandong Bangzi	Traditional drama	2008	New project	Jiaxiang County, Shandong Province	Shandong Bangzi opera troupe of Jiaxiang County	116.337	35.408	Shandong	East China
1342	Ⅳ-119	Laiwu Bangzi	Traditional drama	2008	New project	Laiwu City, Shandong Province	Jinan Laiwu Bangzi art inheritance and Protection Center (Laiwu Bangzi Troupe)	117.63	36.2022	Shandong	East China
1343	Ⅳ-120	Zaobang	Traditional drama	2008	New project	Heze City, Shandong Province	Heze local opera inheritance Research Institute	115.463	35.2469	Shandong	East China
1344	Ⅳ-121	Xuzhou Bangzi	Traditional drama	2008	New project	Xuzhou City, Jiangsu Province	Xuzhou Performing Arts Group Co., Ltd	117.179	34.263	Jiangsu	East China
1345	Ⅳ-122	Tongzhou Bangzi	Traditional drama	2008	New project	Dali County, Shaanxi Province	Dali County Troupe	109.937	34.7984	Shaanxi	Northwest China
1346	Ⅳ-123	Luojuan Opera	Traditional drama	2008	New project	Runan County, Henan Province	Runan Luojuan opera art inheritance and Protection Center	114.357	33.0085	Henan	Central China
1347	Ⅳ-123	Luojuan Opera	Traditional drama	2008	New project	Fan County, Henan Province	Fan County Luojuan Opera Troupe	115.498	35.852	Henan	Central China
1348	Ⅳ-123	Luojuan Opera	Traditional drama	2014	Extension project	Dengzhou City, Henan Province	Dengzhou Kongzhuang Luojuan Opera Troupe Co., Ltd	112.081	32.6899	Henan	Central China
1349	Ⅳ-124	Two strand string	Traditional drama	2008	New project	Wuzhi County, Henan Province	Wuzhi County dasima erhu string Troupe	113.395	35.0998	Henan	Central China
1350	Ⅳ-125	Nan Opera	Traditional drama	2008	New project	Laifeng County, Hubei Province	Laifeng Nanju transmission and Study Institute	109.403	29.496	Hubei	Central China
1351	Ⅳ-125	Nan Opera	Traditional drama	2008	New project	Xianfeng County, Hubei Province	Xianfeng Nanju art inheritance and Protection Center	109.135	29.6677	Hubei	Central China
1352	Ⅳ-126	Tiqin Opera	Traditional drama	2008	New project	Chongyang County, Hubei Province	Chongyang violin opera inheritance and Development Center	114.034	29.5581	Hubei	Central China
1353	Ⅳ-127	Hunan Opera	Traditional drama	2008	New project	Hunan Hunan Theatre	Hunan Hunan Theatre	112.993	28.1895	Hunan	Central China
1354	Ⅳ-127	Hunan Opera	Traditional drama	2008	New project	Changsha City, Hunan Province	Changsha Xiangju protection and inheritance Center	112.933	28.2318	Hunan	Central China
1355	Ⅳ-127	Hunan Opera	Traditional drama	2008	New project	Guiyang County, Hunan Province	Guiyang Xiangju protection and inheritance Center	112.729	25.7572	Hunan	Central China
1356	Ⅳ-128	Qiyang Opera	Traditional drama	2008	New project	Hunan Qiju opera academy	Hunan Qiju protection and inheritance Center	112.978	28.1158	Hunan	Central China
1357	Ⅳ-128	Qiyang Opera	Traditional drama	2008	New project	Hengyang City, Hunan Province	Hengyang Qiju Art Co., Ltd	112.602	26.904	Hunan	Central China
1358	Ⅳ-128	Qiyang Opera	Traditional drama	2008	New project	Qiyang County, Hunan Province	Qiyang Opera Troupe	111.835	26.5837	Hunan	Central China
1359	Ⅳ-129	Guangdong Han opera	Traditional drama	2008	New project	Guangdong Han Theatre	Guangdong Han Opera inheritance Research Institute	116.134	24.3009	Guangxi	South China
1360	Ⅳ-130	Hainan opera	Traditional drama	2008	New project	Hainan Qiong opera academy	Hainan Qiong opera academy	110.354	20.03	Hainan	South China
1361	Ⅳ-130	Hainan opera	Traditional drama	2008	New project	Haikou City, Hainan Province	Haikou Mass Art Museum (Haikou Intangible Cultural Heritage Protection Center)	110.194	20.0465	Hainan	South China
1362	Ⅳ-131	Guizhou opera	Traditional drama	2008	New project	Guizhou Opera Troupe	Guizhou opera academy	106.702	26.5736	Guizhou	Southwest China
1363	Ⅳ-132	Dian Opera	Traditional drama	2008	New project	Yunnan Opera House	Yunnan Opera House	102.708	25.0343	Yunnan	Southwest China
1364	Ⅳ-132	Dian Opera	Traditional drama	2008	New project	Yunnan opera troupe of Yuxi City, Yunnan Province	Yuxi Yunnan Opera (national intangible cultural heritage) inheritance and Protection Exhibition Center	102.532	24.3429	Yunnan	Southwest China
1365	Ⅳ-132	Dian Opera	Traditional drama	2008	New project	Kunming City, Yunnan Province	Kunming Cultural Center	102.832	24.8846	Yunnan	Southwest China
1366	Ⅳ-133	Heyang Jump dance	Traditional drama	2008	New project	Heyang County, Shaanxi Province	Heyang County Cultural Center	110.144	35.2384	Shaanxi	Northwest China
1367	Ⅳ-134	Wudu Gaoshan Opera	Traditional drama	2008	New project	Longnan City, Gansu Province	Longnan Wudu District Gaoshan Opera Research Center (Longnan Wudu District Intangible Cultural Heritage Protection Center)	104.926	33.3905	Gansu	Northwest China
1368	Ⅳ-135	Wa Qing Opera	Traditional drama	2008	New project	Tengchong County, Yunnan Province	Tengchong Cultural Center	98.497	25.0205	Yunnan	Southwest China
1369	Ⅳ-136	Yi opera	Traditional drama	2008	New project	Dayao County, Yunnan Province	Dayao County Cultural Center	101.335	25.7325	Yunnan	Southwest China
1370	Ⅳ-137	Bai opera	Traditional drama	2008	New project	Dali Bai Autonomous Prefecture, Yunnan Province	Dali Bai Autonomous Prefecture ethnic culture working group (Dali Bai Autonomous Prefecture Bai Opera House)	100.225	25.5925	Yunnan	Southwest China
1371	Ⅳ-138	Yong Opera	Traditional drama	2008	New project	Nanning City, Guangxi Zhuang Autonomous Region	Nanning National Culture and Art Research Institute (Nanning opera theater, Nanning Intangible Cultural Heritage Protection Center)	108.362	22.8204	Guangxi	South China
1372	Ⅳ-139	Shangdang Erhuang	Traditional drama	2011	New project	Urban area of Jincheng City, Shanxi Province	Jincheng Mingfeng troupe Co., Ltd	112.847	35.502	Shanxi	North China
1373	Ⅳ-140	Xinggan Opera	Traditional drama	2011	New project	Yongkang City, Zhejiang Province	Yongkang folk art performance Association	120.043	28.8914	Zhejiang	East China
1374	Ⅳ-141	Hu Opera	Traditional drama	2011	New project	Huzhou City, Zhejiang Province	Huzhou Cultural Center (Huzhou Intangible Cultural Heritage Protection Center)	120.098	30.8693	Zhejiang	East China
1375	Ⅳ-142	Chun'an Sanjiao Opera	Traditional drama	2011	New project	Chun'an County, Zhejiang Province	Chun'an County Cultural Center	119.037	29.6112	Zhejiang	East China
1376	Ⅳ-143	Haizi Opera	Traditional drama	2011	New project	Funan County, Anhui Province	Funan County Cultural Center	115.59	32.6605	Anhui	East China
1377	Ⅳ-144	Jiangxi opera	Traditional drama	2011	New project	Jiangxi Gan Theatre	Jiangxi Gan Opera House (Jiangxi Gan opera and Yiyang opera protection and Learning Center)	115.809	28.6013	Jiangxi	Central China
1378	Ⅳ-145	Xihe Opera	Traditional drama	2011	New project	Xingzi County, Jiangxi Province	Lushan Cultural Center	115.872	29.2798	Jiangxi	Central China
1379	Ⅳ-146	Partridge play	Traditional drama	2011	New project	Linzi District, Zibo City, Shandong Province	Zibo Linzi District Cultural Center	118.303	36.8265	Shandong	East China
1380	Ⅳ-147	Huai tune	Traditional drama	2011	New project	Anyang County, Henan Province	Anyang Yexiang huaidiao Art Co., Ltd	114.124	36.1304	Henan	Central China
1381	Ⅳ-148	Luo Tune	Traditional drama	2011	New project	Neihuang County, Henan Province	Neihuang County Cultural Center	114.896	35.9719	Henan	Central China
1382	Ⅳ-149	Wudang divine drama	Traditional drama	2011	New project	Danjiangkou City, Hubei Province	Danjiangkou Cultural Center	111.507	32.5424	Hubei	Central China
1383	Ⅳ-150	Lei Opera	Traditional drama	2011	New project	Leizhou City, Guangdong Province	Leizhou Mingcheng leiju performance Co., Ltd	110.092	20.9166	Guangdong	South China
1384	Ⅳ-151	Guansuo Opera	Traditional drama	2011	New project	Chengjiang County, Yunnan Province	Chengjiang County Cultural Center	102.903	24.6788	Yunnan	Southwest China
1385	Ⅳ-152	Tongwei Xiaoqu Opera	Traditional drama	2011	New project	Tongwei County, Gansu Province	Tongwei County Cultural Center	105.238	35.2115	Gansu	Northwest China
1386	Ⅳ-153	Chord Tune	Traditional drama	2011	New project	Pingli County, Shaanxi Province	Pingli County Cultural Center (Pingli County Red Flag Troupe)	109.357	32.3909	Shaanxi	Northwest China
1387	Ⅳ-154	West Road Bangzi	Traditional drama	2011	New project	Haixing County, Hebei Province	Haixing County Cultural Center	117.49	38.1409	Hebei	North China
1388	Ⅳ-155	Huaibei Bangzi Opera	Traditional drama	2011	New project	Suzhou City, Anhui Province	Suzhou Bangzi Opera Troupe, Anhui Province	116.979	33.6354	Anhui	East China
1389	Ⅳ-155	Huaibei Bangzi Opera	Traditional drama	2011	New project	Fuyang city, Anhui Province	Fuyang Performing Arts Co., Ltd	115.814	32.899	Anhui	East China
1390	Ⅳ-156	Comic opera	Traditional drama	2011	New project	Shanghai Farce Troupe	Shanghai farce troupe Co., Ltd	121.448	31.2372	Shanghai	East China
1391	Ⅳ-156	Comic opera	Traditional drama	2011	New project	Suzhou City, Jiangsu Province	Suzhou comedy troupe (Suzhou children's comedy experimental theater)	120.615	31.3016	Jiangsu	East China
1392	Ⅳ-157	Zhangjiajie Yangxi Opera	Traditional drama	2011	New project	Yongding District, Zhangjiajie City, Hunan Province	Zhangjiajie Yongding District Cultural Center	110.532	29.1229	Hunan	Central China
1393	Ⅳ-157	Yang Opera (Shanghe Yang Opera)	Traditional drama	2014	Extension project	Hecheng District, Huaihua City, Hunan Province	Huaihua Hecheng District Yangxi protection and inheritance Center	110.036	27.5821	Hunan	Central China
1394	Ⅳ-157	Yang Opera (Archery and Yang Opera)	Traditional drama	2014	Extension project	Zhaohua District, Guangyuan City, Sichuan Province	Guangyuan Zhaohua District Cultural Center	105.96	32.3252	Sichuan	Southwest China
1395	Ⅳ-158	Hainan Zhai Opera	Traditional drama	2011	New project	Haikou City, Hainan Province	Haikou Mass Art Museum (Haikou Intangible Cultural Heritage Protection Center)	110.194	20.0465	Hainan	South China
1396	Ⅳ-159	Line Tune	Traditional drama	2014	New project	Ruicheng County, Shanxi Province	Ruicheng puju linear cavity Art Research Institute	110.689	34.6952	Shanxi	North China
1397	Ⅳ-160	Ping Shuo Opera	Traditional drama	2014	New project	Fu 'an, Fujian Province	Fu'an Pingjiang opera art inheritance Center	119.643	27.0915	Fujian	East China
1398	Ⅳ-161	Yongxiu Yaya Opera	Traditional drama	2014	New project	Yongxiu County, Jiangxi Province	Yongxiu County Cultural Museum (Yongxin County Art Museum, Yongxiu County Intangible Cultural Heritage Protection Center)	115.827	29.0153	Jiangxi	Central China
1399	Ⅳ-162	Donghe Opera	Traditional drama	2014	New project	Ganxian County, Jiangxi Province	Ganxian District Cultural Center, Ganzhou City	115.016	25.8577	Jiangxi	Central China
1400	Ⅴ-1	Suzhou Pingtan (Suzhou Pinghua, Suzhou Tanci)	Quyi	2006	New project	Suzhou City, Jiangsu Province	Suzhou Pingtan regiment	120.615	31.3016	Jiangsu	East China
1401	Ⅴ-1	Suzhou Pingtan (Suzhou Pinghua, Suzhou Tanci)	Quyi	2008	Extension project	Shanghai Bookstore Workers Association	Shanghai Bookstore Workers Association	121.662	31.2802	Shanghai	East China
1402	Ⅴ-1	Suzhou Pingtan (Suzhou Pinghua, Suzhou Tanci)	Quyi	2011	Extension project	Jiangsu performing arts group	Jiangsu Performing Arts Group Co., Ltd	118.785	32.0362	Jiangsu	East China
1403	Ⅴ-1	Suzhou Pingtan (Suzhou Pinghua, Suzhou Tanci)	Quyi	2011	Extension project	Zhejiang quyi Acrobatic Troupe	Zhejiang quyi acrobatic troupe Co., Ltd	120.16	30.28	Zhejiang	East China
1404	Ⅴ-2	Yangzhou Pinghua	Quyi	2006	New project	Yangzhou City, Jiangsu Province	Yangzhou quyi Research Institute	119.416	32.395	Jiangsu	East China
1405	Ⅴ-2	Yangzhou Pinghua	Quyi	2011	Extension project	Jiangsu performing arts group	Jiangsu Performing Arts Group Co., Ltd	118.785	32.0362	Jiangsu	East China
1406	Ⅴ-3	Fuzhou Pinghua	Quyi	2006	New project	Fuzhou, Fujian Province	Fuzhou Pinghua Folk Art Institute (Fuzhou quyi Troupe)	119.292	26.0774	Fujian	East China
1407	Ⅴ-4	Shandong Dagu	Quyi	2006	New project	Shandong Province	Shandong Academy of Art	117.014	36.6709	Shandong	East China
1408	Ⅴ-4	Shandong Dagu (Lihua Dagu)	Quyi	2008	Extension project	Jize County, Hebei Province	Jize County Cultural Center	114.873	36.9201	Hebei	North China
1409	Ⅴ-4	Shandong Dagu (Lihua Dagu)	Quyi	2008	Extension project	Weixian County, Hebei Province	Weixian Culture Museum (Weixian Art Museum)	115.261	36.9749	Hebei	North China
1410	Ⅴ-5	Xihe Dagu	Quyi	2006	New project	Hejian City, Hebei Province	Hejian Cultural Center	116.093	38.4458	Hebei	North China
1411	Ⅴ-5	Xihe Dagu	Quyi	2008	Extension project	Langfang City, Hebei Province	Wen'an County Cultural Center of Hebei Province	116.698	39.5228	Hebei	North China
1412	Ⅴ-5	Xihe Dagu	Quyi	2014	Extension project	Tianjin	Tianjin quyi Troupe	117.195	39.0843	Tianjin	North China
1413	Ⅴ-6	Dongbei Dagu	Quyi	2006	New project	Shenyang City, Liaoning Province	Shenyang Public Cultural Service Center (Shenyang Cultural Performance Center)	123.459	41.6749	Liaoning	Northeast China
1414	Ⅴ-6	Dongbei Dagu	Quyi	2006	New project	Heilongjiang Province	Heilongjiang Mass Art Museum	126.636	45.755	Heilongjiang	Northeast China
1415	Ⅴ-6	Dongbei Dagu	Quyi	2008	Extension project	Jinzhou City, Liaoning Province	Jinzhou culture and performing arts group (Jinzhou public cultural service center)	121.13	41.1172	Liaoning	Northeast China
1416	Ⅴ-6	Dongbei Dagu	Quyi	2008	Extension project	Wafangdian City, Liaoning Province	Wafangdian Intangible Cultural Heritage Protection Center	121.975	39.6259	Liaoning	Northeast China
1417	Ⅴ-6	Dongbei Dagu	Quyi	2008	Extension project	Xiuyan Manchu Autonomous County, Liaoning Province	Xiuyan Manchu Autonomous County Cultural Center	123.275	40.2894	Liaoning	Northeast China
1418	Ⅴ-6	Dongbei Dagu	Quyi	2008	Extension project	Yushu City, Jilin Province	Yushu Cultural Center	126.527	44.8383	Jilin	Northeast China
1419	Ⅴ-6	Dongbei Dagu	Quyi	2008	Extension project	Wuchang City, Heilongjiang Province	Wuchang Cultural Center	127.161	44.9298	Heilongjiang	Northeast China
1420	Ⅴ-7	Muban Dagu	Quyi	2006	New project	Cang County, Hebei Province	Cangxian Cultural Center	117.001	38.2191	Hebei	North China
1421	Ⅴ-8	Laoting Dagu	Quyi	2006	New project	Leting County, Hebei Province	Leting County Cultural Center	118.907	39.4248	Hebei	North China
1422	Ⅴ-9	Luan Dagu	Quyi	2006	New project	Changzhi City, Shanxi Province	Changzhi County Cultural Service Center	113.107	36.1909	Shanxi	North China
1423	Ⅴ-10	Jingdong Dagu	Quyi	2006	New project	Baodi District, Tianjin	Tianjin Baodi District Cultural Center (Tianjin Baodi District Cultural Heritage Protection Center)	117.303	39.7161	Tianjin	North China
1424	Ⅴ-10	Jingdong Dagu	Quyi	2008	Extension project	Langfang City, Hebei Province	Langfang Mass Art Museum	116.698	39.5228	Hebei	North China
1425	Ⅴ-11	Jiaodong Dagu	Quyi	2006	New project	Yantai City, Shandong Province	Yantai Cultural Center	121.386	37.5383	Shandong	East China
1426	Ⅴ-11	Jiaodong Dagu	Quyi	2008	Extension project	Qingdao City, Shandong Province	Qingdao song and dance theatre Co., Ltd	120.378	36.0667	Shandong	East China
1427	Ⅴ-12	Heluo Dagu	Quyi	2006	New project	Luoyang City, Henan Province	Luoyang Cultural Center (Luoyang Intangible Cultural Heritage Protection Center)	112.428	34.664	Henan	Central China
1428	Ⅴ-13	Wenzhou GuCi	Quyi	2006	New project	Rui'an City, Zhejiang Province	Ruian Intangible Cultural Heritage Protection Center	120.651	27.782	Zhejiang	East China
1429	Ⅴ-13	Wenzhou GuCi	Quyi	2011	Extension project	Pingyang County, Zhejiang Province	Pingyang Intangible Cultural Heritage Protection Center	120.562	27.6653	Zhejiang	East China
1430	Ⅴ-14	Northern Shaanxi storytelling	Quyi	2006	New project	Yan'an City, Shaanxi Province	Yan'an quyi Museum	109.485	36.5964	Shaanxi	Northwest China
1431	Ⅴ-15	Fuzhou Fuyi	Quyi	2006	New project	Fuzhou, Fujian Province	Fuzhou Pinghua Folk Art Institute (Fuzhou quyi Troupe)	119.292	26.0774	Fujian	East China
1432	Ⅴ-16	Nanping Nanci	Quyi	2006	New project	Nanping City, Fujian Province	Nanping nanci art inheritance and Development Center (Nanping people's Cinema)	118.076	27.3859	Fujian	East China
1433	Ⅴ-17	Shaoxing Pinghu tune	Quyi	2006	New project	Shaoxing City, Zhejiang Province	Shaoxing cultural center, Shaoxing Intangible Cultural Heritage Protection Center	120.579	30.0542	Zhejiang	East China
1434	Ⅴ-18	Lanxi Tanhuang	Quyi	2006	New project	Lanxi City, Zhejiang Province	Lanxi Cultural Center (Lanxi Intangible Cultural Heritage Protection Center)	119.455	29.2115	Zhejiang	East China
1435	Ⅴ-18	Tanhuang (Hangzhou Tanhuang)	Quyi	2008	Extension project	Hangzhou City, Zhejiang Province	Hangzhou funny Art Theatre Performance Co., Ltd	120.205	30.2483	Zhejiang	East China
1436	Ⅴ-18	Tanhuang (Shaoxing Tanhuang)	Quyi	2008	Extension project	Shaoxing City, Zhejiang Province	Shaoxing cultural center, Shaoxing Intangible Cultural Heritage Protection Center	120.579	30.0542	Zhejiang	East China
1437	Ⅴ-19	Xianxiao (Liangzhou Xianxiao)	Quyi	2006	New project	Wuwei City, Gansu Province	Liangzhou District Cultural Center	102.633	37.9297	Gansu	Northwest China
1438	Ⅴ-19	Xianxiao (Hezhou Xianxiao)	Quyi	2006	New project	Linxia city, Gansu Province	Linxia Intangible Cultural Heritage Protection Center	103.21	35.5998	Gansu	Northwest China
1439	Ⅴ-19	Xianxiao (Xining Xianxiao)	Quyi	2008	Extension project	Xining City, Qinghai Province	Xining Cultural Center	101.776	36.6171	Qinghai	Northwest China
1440	Ⅴ-20	Henan Zhuizi	Quyi	2006	New project	Henan Province	Henan Intangible Cultural Heritage Protection Center	113.659	34.7591	Henan	Central China
1441	Ⅴ-20	Henan Zhuizi	Quyi	2011	Extension project	Linzhang County, Hebei Province	Linzhang County Cultural Center	114.614	36.3354	Hebei	North China
1442	Ⅴ-21	Shandong Qinshu	Quyi	2006	New project	Shandong Province	Shandong Academy of Art	117.014	36.6709	Shandong	East China
1443	Ⅴ-21	Shandong Qinshu	Quyi	2008	Extension project	Heze City, Shandong Province	Heze Art Research Institute	115.463	35.2469	Shandong	East China
1444	Ⅴ-21	Shandong Qinshu	Quyi	2011	Extension project	Yuncheng county, Shandong Province	Yuncheng County Cultural Center	115.938	35.6001	Shandong	East China
1445	Ⅴ-22	Luogu Shu	Quyi	2006	New project	Nanhui District, Shanghai	Shanghai Pudong New Area Culture and art guidance center (Shanghai Pudong New Area Mass Culture and Art Museum, Shanghai Pudong New Area film distribution and screening management station)	121.746	31.0458	Shanghai	East China
1446	Ⅴ-23	Shaoxing Lianhualuo	Quyi	2006	New project	Shaoxing County, Zhejiang Province	Shaoxing Keqiao District Cultural Development Center (Shaoxing Keqiao District Cultural Museum, Shaoxing Keqiao district library, Shaoxing Keqiao District Museum, Shaoxing Keqiao district cultural relics protection and Management Office)	120.891	29.5131	Zhejiang	East China
1447	Ⅴ-24	Lanzhou GuZi	Quyi	2006	New project	Lanzhou City, Gansu Province	Lanzhou Cultural Center	103.832	36.0611	Gansu	Northwest China
1448	Ⅴ-25	Yangzhou Qingqu	Quyi	2006	New project	Yangzhou City, Jiangsu Province	Yangzhou Qingqu inheritance and Development Research Association, Guangling District, Yangzhou City	119.416	32.395	Jiangsu	East China
1449	Ⅴ-26	Jin Songs	Quyi	2006	New project	Zhangzhou City, Fujian Province	Zhangzhou Xiangcheng District Cultural Center	117.657	24.5138	Fujian	East China
1450	Ⅴ-27	Changde Sixian	Quyi	2006	New project	Changde City, Hunan Province	Changde Cultural Center	111.686	29.0433	Hunan	Central China
1451	Ⅴ-27	Sixian	Quyi	2011	Extension project	Wugang City, Hunan Province	Wugang Cultural Center	110.627	26.7302	Hunan	Central China
1452	Ⅴ-28	Yulin Xiaoqu	Quyi	2006	New project	Yulin City, Shaanxi Province	Yulin Mass Art Museum	109.736	38.2896	Shaanxi	Northwest China
1453	Ⅴ-29	Tianjin Tune	Quyi	2006	New project	Tianjin	Tianjin quyi Troupe	117.195	39.0843	Tianjin	North China
1454	Ⅴ-30	Xinjiang tune	Quyi	2006	New project	Changji Hui Autonomous Prefecture, Xinjiang Uygur Autonomous Region	Changji Hui Autonomous Prefecture Art Theatre (Changji Hui Autonomous Prefecture ethnic song and dance troupe, Changji Prefecture Xinjiang Opera Troupe)	87.3051	44.0099	Xinjiang	Northwest China
1455	Ⅴ-30	Xinjiang tune	Quyi	2008	Extension project	Balikun Kazakh Autonomous County, Xinjiang Uygur Autonomous Region	Balikun Kazakh Autonomous County Cultural Center	93.0151	43.5971	Xinjiang	Northwest China
1456	Ⅴ-31	Dragon Boat ShuoChang	Quyi	2006	New project	Shunde District, Foshan City, Guangdong Province	Foshan Shunde Xingtan Town Culture Station	113.288	22.808	Guangdong	South China
1457	Ⅴ-32	Drum basin song	Quyi	2006	New project	Jingzhou City, Hubei Province	Jingzhou Mass Art Museum (Jingzhou Art Research Institute)	112.232	30.3294	Hubei	Central China
1458	Ⅴ-32	Drum basin song	Quyi	2014	Extension project	Li County, Hunan Province	Li County Intangible Cultural Heritage Protection Center	111.753	29.6359	Hunan	Central China
1459	Ⅴ-33	Hanchuan Shanshu	Quyi	2006	New project	Hanchuan City, Hubei Province	Hanchuan Cultural Center	113.834	30.6638	Hubei	Central China
1460	Ⅴ-34	GeCe (Dongshan GeCe)	Quyi	2006	New project	Dongshan County, Fujian Province	Dongshan County Library	117.425	23.7037	Fujian	East China
1461	Ⅴ-34	GeCe (Chaozhou GeCe)	Quyi	2008	Extension project	Chaozhou City, Guangdong Province	Chaozhou Cultural Center (Chaozhou Intangible Cultural Heritage Protection Center)	116.628	23.6644	Guangdong	South China
1462	Ⅴ-35	Northeast Errenzhuan	Quyi	2006	New project	Heishan County, Liaoning Province	Heishan County Cultural Center	122.118	41.6636	Liaoning	Northeast China
1463	Ⅴ-35	Northeast Errenzhuan	Quyi	2006	New project	Tieling City, Liaoning Province	Tieling culture and Art Performance Group Co., Ltd	123.838	42.2885	Liaoning	Northeast China
1464	Ⅴ-35	Northeast Errenzhuan	Quyi	2006	New project	Jilin Province	Jilin Art Research Institute (Jilin Province cultural industry special type of work vocational skill appraisal station, Jilin province northeast Errenzhuan Museum, Jilin Province Intangible Cultural Heritage Protection Center)	125.318	43.8844	Jilin	Northeast China
1465	Ⅴ-35	Northeast Errenzhuan	Quyi	2006	New project	Hailun City, Heilongjiang Province	Hailun beipai Errenzhuan inheritance and Protection Center	126.967	47.4597	Heilongjiang	Northeast China
1466	Ⅴ-35	Northeast Errenzhuan	Quyi	2008	Extension project	Tongliao City, Inner Mongolia Autonomous Region	Tongliao Horqin district Opera Troupe	122.258	43.6151	Inner Mongolia	North China
1467	Ⅴ-35	Northeast Errenzhuan	Quyi	2008	Extension project	Suiling County, Heilongjiang Province	Suiling County Cultural Center	127.108	47.2336	Heilongjiang	Northeast China
1468	Ⅴ-35	Errenzhuan	Quyi	2014	Extension project	Liaoyang City, Liaoning Province	Liaoyang public culture and Sports Service Center	123.176	41.2673	Liaoning	Northeast China
1469	Ⅴ-35	Errenzhuan	Quyi	2014	Extension project	Lishu County, Jilin Province	Jilin Lishu local opera troupe Co., Ltd	124.329	43.3045	Jilin	Northeast China
1470	Ⅴ-36	Fengyang Huagu	Quyi	2006	New project	Fengyang County, Anhui Province	Fengyang County Cultural Center	117.526	32.8767	Anhui	East China
1471	Ⅴ-37	Dazui Drum	Quyi	2006	New project	Xiamen City, Fujian Province	Xiamen Cultural Museum (Xiamen Art Museum, Xiamen Intangible Cultural Heritage Protection Center)	118.105	24.4931	Fujian	East China
1472	Ⅴ-38	Xiaorehun	Quyi	2006	New project	Hangzhou City, Zhejiang Province	Hangzhou funny Art Theatre Performance Co., Ltd	120.205	30.2483	Zhejiang	East China
1473	Ⅴ-38	Xiaorehun	Quyi	2011	Extension project	Changzhou City, Jiangsu Province	Jiangsu Changzhou quyi Troupe	119.942	31.7749	Jiangsu	East China
1474	Ⅴ-39	Shandong clapper ballad	Quyi	2006	New project	Shandong Province	Shandong Academy of Art	117.014	36.6709	Shandong	East China
1475	Ⅴ-40	Uliger	Quyi	2006	New project	Zhalut banner, Inner Mongolia Autonomous Region	Zhalut banner Cultural Museum	120.906	44.5547	Inner Mongolia	North China
1476	Ⅴ-40	Uliger	Quyi	2006	New project	Horqin youyou Middle Banner, Inner Mongolia Autonomous Region	Horqin youyouzhong Banner Culture Museum	121.47	45.0588	Inner Mongolia	North China
1477	Ⅴ-40	Uliger	Quyi	2006	New project	Fuxin Mongolian Autonomous County, Liaoning Province	Fuxin Mongolian Autonomous County Culture, sports and Tourism Service Center	121.752	42.063	Liaoning	Northeast China
1478	Ⅴ-40	Uliger	Quyi	2006	New project	Qiangoros Mongolian Autonomous County, Jilin Province	Grassland Culture Museum of former golros Mongolian Autonomous County	124.817	45.1161	Jilin	Northeast China
1479	Ⅴ-40	Uliger	Quyi	2008	Extension project	Tongliao City, Inner Mongolia Autonomous Region	Tongliao Institute of literature and art (Tongliao Intangible Cultural Heritage Protection Center)	122.258	43.6151	Inner Mongolia	North China
1480	Ⅴ-41	Daur wuqin	Quyi	2006	New project	Heilongjiang Province	Meiris Daur district cultural center of Qiqihar City	126.636	45.755	Heilongjiang	Northeast China
1481	Ⅴ-41	Daur wuqin	Quyi	2008	Extension project	Molidawa Daur Autonomous Banner, Inner Mongolia Autonomous Region	Molidawa Daur Autonomous Banner Cultural Museum	124.512	48.4757	Inner Mongolia	North China
1482	Ⅴ-42	Hezhen Imakan	Quyi	2006	New project	Heilongjiang Province	Heilongjiang Intangible Cultural Heritage Protection Center	126.636	45.755	Heilongjiang	Northeast China
1483	Ⅴ-43	Oroqen mosukun	Quyi	2006	New project	Heilongjiang Province	Heihe Drama Creation Review studio (Heihe Intangible Cultural Heritage Protection Center)	126.636	45.755	Heilongjiang	Northeast China
1484	Ⅴ-44	Dai Zhangha	Quyi	2006	New project	Xishuangbanna Dai Autonomous Prefecture, Yunnan Province	Xishuangbanna Dai Autonomous Prefecture Cultural Museum	100.797	22.0046	Yunnan	Southwest China
1485	Ⅴ-45	Kazakh Aites	Quyi	2006	New project	Ili Kazak Autonomous Prefecture, Xinjiang Uygur Autonomous Region	Yili Kazakh Autonomous Prefecture Institute of culture and art	81.3149	43.9206	Xinjiang	Northwest China
1486	Ⅴ-45	Kazakh Aites	Quyi	2008	Extension project	Aksai Kazak Autonomous County, Gansu Province	Aksai Kazak Autonomous County Culture and Sports Center (Aksai Kazak Autonomous County Culture Center)	94.3388	39.6331	Gansu	Northwest China
1487	Ⅴ-46	Buyi Bayinzuochang	Quyi	2006	New project	Xingyi City, Guizhou Province	Xingyi Cultural Center	104.893	25.0951	Guizhou	Southwest China
1488	Ⅴ-47	comic dialogue	Quyi	2008	New project	China Radio Art Troupe	China Radio Art Troupe	116.348	39.905	Beijing	North China
1489	Ⅴ-47	comic dialogue	Quyi	2008	New project	Beijing Song and Dance Theatre Co. LTD	Beijing quyi troupe Co., Ltd	116.457	39.8909	Beijing	North China
1490	Ⅴ-47	comic dialogue	Quyi	2008	New project	Tianjin	Tianjin quyi Troupe	117.195	39.0843	Tianjin	North China
1491	Ⅴ-48	Jingyun Dagu	Quyi	2008	New project	Beijing Song and Dance Theatre Co. LTD	Beijing quyi troupe Co., Ltd	116.457	39.8909	Beijing	North China
1492	Ⅴ-48	Jingyun Dagu	Quyi	2008	New project	Tianjin quyi Troupe	Tianjin quyi Troupe	117.22	39.1075	Tianjin	North China
1493	Ⅴ-49	Danxian Paiziqu (chaqu)	Quyi	2008	New project	Beijing Song and Dance Theatre Co. LTD	Beijing quyi troupe Co., Ltd	116.457	39.8909	Beijing	North China
1494	Ⅴ-49	Danxian Paiziqu (chaqu)	Quyi	2008	New project	Xicheng District, Beijing	Xicheng District intangible cultural heritage protection center of Beijing Municipality	116.36	39.9109	Beijing	North China
1495	Ⅴ-50	Yangzhou Tanci	Quyi	2008	New project	Yangzhou City, Jiangsu Province	Yangzhou quyi Research Institute	119.416	32.395	Jiangsu	East China
1496	Ⅴ-51	Changsha Tanci	Quyi	2008	New project	Changsha City, Hunan Province	Changsha Mass Art Museum	112.933	28.2318	Hunan	Central China
1497	Ⅴ-52	Hangzhou Pingci	Quyi	2008	New project	Hangzhou City, Zhejiang Province	Hangzhou funny Art Theatre Performance Co., Ltd	120.205	30.2483	Zhejiang	East China
1498	Ⅴ-53	Hangzhou Pinghua	Quyi	2008	New project	Hangzhou City, Zhejiang Province	Hangzhou funny Art Theatre Performance Co., Ltd	120.205	30.2483	Zhejiang	East China
1499	Ⅴ-54	Shaoxing Cidiao	Quyi	2008	New project	Shaoxing City, Zhejiang Province	Shaoxing cultural center, Shaoxing Intangible Cultural Heritage Protection Center	120.579	30.0542	Zhejiang	East China
1500	Ⅴ-55	Linhai Cidiao	Quyi	2008	New project	Linhai City, Zhejiang Province	Linhai Intangible Cultural Heritage Protection Center	121.141	28.8613	Zhejiang	East China
1501	Ⅴ-56	Siming Nanci	Quyi	2008	New project	Ningbo City, Zhejiang Province	Ningbo Haishu District Cultural Center	121.618	29.8621	Zhejiang	East China
1502	Ⅴ-57	Beijing Pingshu	Quyi	2008	New project	Xuanwu District, Beijing	Xicheng District intangible cultural heritage protection center of Beijing Municipality	116.357	39.8806	Beijing	North China
1503	Ⅴ-57	Beijing Pingshu	Quyi	2008	New project	Anshan City, Liaoning Province	Anshan Cultural Tourism Development Promotion Center (Anshan cultural tourism market comprehensive administrative law enforcement team)	122.99	41.1087	Liaoning	Northeast China
1504	Ⅴ-57	Beijing Pingshu	Quyi	2008	New project	Benxi City, Liaoning Province	Benxi Cultural Development Service Center	123.765	41.2958	Liaoning	Northeast China
1505	Ⅴ-57	Beijing Pingshu	Quyi	2008	New project	Yingkou City, Liaoning Province	Yingkou Mass Art Museum	122.23	40.6659	Liaoning	Northeast China
1506	Ⅴ-58	Hubei Pingshu	Quyi	2008	New project	Wuhan City, Hubei Province	Wuhan rap group Co., Ltd	114.3	30.5953	Hubei	Central China
1507	Ⅴ-59	Pudong Shuoshu	Quyi	2008	New project	Pudong New Area, Shanghai	Shanghai Pudong New Area Beicai Town Cultural Service Center	121.54	31.2237	Shanghai	East China
1508	Ⅴ-60	JiangGu	Quyi	2008	New project	Siming District, Xiamen City, Fujian Province	Xiamen Siming District Cultural Center	118.078	24.4482	Fujian	East China
1509	Ⅴ-61	Hubei Dagu	Quyi	2008	New project	Wuhan City, Hubei Province	Wuhan rap group Co., Ltd	114.3	30.5953	Hubei	Central China
1510	Ⅴ-61	Hubei Dagu	Quyi	2008	New project	Tuanfeng County, Hubei Province	Tuanfeng County Cultural Center (Tuanfeng County Intangible Cultural Heritage Protection Center)	114.867	30.6462	Hubei	Central China
1511	Ⅴ-62	Xiangyuan Gushu	Quyi	2008	New project	Xiangyuan County, Shanxi Province	Xiangyuan Intangible Cultural Heritage Protection Association	113.045	36.5356	Shanxi	North China
1512	Ⅴ-63	Pingxiang Chunluo	Quyi	2008	New project	Pingxiang City, Jiangxi Province	Pingxiang Cultural Center	113.847	27.6264	Jiangxi	Central China
1513	Ⅴ-64	Sanxianshu (Qinzhou Sanxianshu)	Quyi	2008	New project	Qinxian County, Shanxi Province	Qinxian Cultural Center	112.693	36.7559	Shanxi	North China
1514	Ⅴ-64	Sanxianshu (Nanyang Sanxianshu)	Quyi	2008	New project	Nanyang City, Henan Province	Nanyang rap troupe performance Co., Ltd	112.535	33.0011	Henan	Central China
1515	Ⅴ-65	Yingge Liushu	Quyi	2008	New project	Heze City, Shandong Province	Heze Art Research Institute	115.463	35.2469	Shandong	East China
1516	Ⅴ-66	Pinghu Bazishu	Quyi	2008	New project	Pinghu City, Zhejiang Province	Pinghu intangible cultural heritage protection and Management Center	121.011	30.6795	Zhejiang	East China
1517	Ⅴ-67	Ningbo Zoushu	Quyi	2008	New project	Yinzhou District, Ningbo City, Zhejiang Province	Xianliu village, Xianxiang Town, Yinzhou District, Ningbo	121.542	29.8191	Zhejiang	East China
1518	Ⅴ-67	Ningbo Zoushu	Quyi	2008	New project	Fenghua City, Zhejiang Province	Ningbo Fenghua District Cultural Center	121.402	29.6574	Zhejiang	East China
1519	Ⅴ-68	Monologue	Quyi	2008	New project	Huangpu District, Shanghai	Shanghai monologue art inheritance Center (Shanghai People's farce Troupe)	121.48	31.2337	Shanghai	East China
1520	Ⅴ-68	Monologue	Quyi	2008	New project	Hangzhou City, Zhejiang Province	Hangzhou funny Art Theatre Performance Co., Ltd	120.205	30.2483	Zhejiang	East China
1521	Ⅴ-69	Major tune	Quyi	2008	New project	Nanyang City, Henan Province	Nanyang Opera Art Center	112.535	33.0011	Henan	Central China
1522	Ⅴ-70	Hubei Xiaoqu	Quyi	2008	New project	Wuhan City, Hubei Province	Wuhan rap group Co., Ltd	114.3	30.5953	Hubei	Central China
1523	Ⅴ-71	Nanqu	Quyi	2008	New project	Wufeng Tujia Autonomous County, Hubei Province	Wufeng Tujia Autonomous County Cultural Center	111.068	30.1592	Hubei	Central China
1524	Ⅴ-72	Qin'an Xiaoqu	Quyi	2008	New project	Qin'an County, Gansu Province	Qin'an County Cultural Center	105.671	34.86	Gansu	Northwest China
1525	Ⅴ-73	Xuzhou Qinshu	Quyi	2008	New project	Xuzhou City, Jiangsu Province	Xuzhou Performing Arts Group Co., Ltd	117.179	34.263	Jiangsu	East China
1526	Ⅴ-74	Enshi Yangqin	Quyi	2008	New project	Enshi City, Hubei Province	Enshi intangible cultural heritage protection, inheritance and Performance Center	109.475	30.2972	Hubei	Central China
1527	Ⅴ-75	Sichuan Yangqin	Quyi	2008	New project	Sichuan quyi Troupe	Sichuan quyi Research Institute	104.073	30.6541	Sichuan	Southwest China
1528	Ⅴ-75	Sichuan Yangqin	Quyi	2008	New project	Sichuan Institute of music and dance	Sichuan Academy of Art	104.051	30.6394	Sichuan	Southwest China
1529	Ⅴ-75	Sichuan Yangqin	Quyi	2008	New project	Chengdu Art Theatre	Chengdu Intangible Cultural Heritage Protection Center (Chengdu intangible cultural heritage Art Research Institute)	104.07	30.6616	Sichuan	Southwest China
1530	Ⅴ-75	Sichuan Yangqin	Quyi	2011	Extension project	Chongqing quyi Troupe	Chongqing quyi troupe Co., Ltd	106.569	29.5618	Chongqing	Southwest China
1531	Ⅴ-76	Sichuan Zhuqin	Quyi	2008	New project	Chongqing Three Gorges quyi Troupe	Chongqing Three Gorges quyi protection and inheritance Center (Chongqing Three Gorges quyi Troupe)	108.375	30.7537	Chongqing	Southwest China
1532	Ⅴ-76	Sichuan Zhuqin	Quyi	2008	New project	Sichuan Chengdu Art Theatre	Chengdu Intangible Cultural Heritage Protection Center (Chengdu intangible cultural heritage Art Research Institute)	104.07	30.6616	Sichuan	Southwest China
1533	Ⅴ-77	Sichuan Qingyin	Quyi	2008	New project	Sichuan Chengdu Art Theatre	Chengdu Intangible Cultural Heritage Protection Center (Chengdu intangible cultural heritage Art Research Institute)	104.07	30.6616	Sichuan	Southwest China
1534	Ⅴ-77	Sichuan Qingyin	Quyi	2011	Extension project	Chongqing quyi Troupe	Chongqing quyi troupe Co., Ltd	106.569	29.5618	Chongqing	Southwest China
1535	Ⅴ-78	Jinhua Daoqing	Quyi	2008	New project	Jinhua City, Zhejiang Province	Jinhua Intangible Cultural Heritage Protection Center	119.645	29.0925	Zhejiang	East China
1536	Ⅴ-78	Jinhua Daoqing	Quyi	2008	New project	Yiwu City, Zhejiang Province	Yiwu Cultural Center (Yiwu people's painting and Calligraphy Institute, Yiwu Intangible Cultural Heritage Protection Center)	120.07	29.3093	Zhejiang	East China
1537	Ⅴ-79	Northern Shaanxi Daoqing	Quyi	2008	New project	Yan'an City, Shaanxi Province	Yan'an culture and Art Center (Yan'an Mass Art Museum)	109.485	36.5964	Shaanxi	Northwest China
1538	Ⅴ-79	Northern Shaanxi Daoqing	Quyi	2008	New project	Qingjian County, Shaanxi Province	Qingjian County Cultural Center	110.116	37.0883	Shaanxi	Northwest China
1539	Ⅴ-80	Korean three old people	Quyi	2008	New project	Helong City, Jilin Province	Helong Cultural Center	129.004	42.5443	Jilin	Northeast China
1540	Ⅴ-81	Nanjing Baiju	Quyi	2008	New project	Qinhuai District, Nanjing City, Jiangsu Province	Nanjing Qinhuai District Cultural Center	118.79	32.0411	Jiangsu	East China
1541	Ⅴ-82	Wulin tune	Quyi	2008	New project	Hangzhou City, Zhejiang Province	Hangzhou funny Art Theatre Performance Co., Ltd	120.205	30.2483	Zhejiang	East China
1542	Ⅴ-83	Shaoxing Xuanjuan	Quyi	2008	New project	Shaoxing County, Zhejiang Province	Shaoxing Keqiao District Intangible Cultural Heritage Protection Center	120.891	29.5131	Zhejiang	East China
1543	Ⅴ-84	Wenzhou lotus	Quyi	2008	New project	Lucheng District, Wenzhou City, Zhejiang Province	Wenzhou warm ouyun rap Troupe	120.651	28.0188	Zhejiang	East China
1544	Ⅴ-84	Wenzhou lotus	Quyi	2008	New project	Yongjia County, Zhejiang Province	Yongjia quyi Artists Association	120.678	28.1539	Zhejiang	East China
1545	Ⅴ-85	Shandong Laozi	Quyi	2008	New project	Shan county, Shandong Province	Shan County Cultural Center	116.102	34.7796	Shandong	East China
1546	Ⅴ-85	Shandong Laozi	Quyi	2014	Extension project	Jinxiang County, Shandong Province	Jinxiang County Cultural Center	116.306	35.0672	Shandong	East China
1547	Ⅴ-86	Shuoguzi	Quyi	2008	New project	Gongan County, Hubei Province	Gongan County Cultural Center	112.224	30.0609	Hubei	Central China
1548	Ⅴ-86	Shuoguzi	Quyi	2008	New project	Songzi City, Hubei Province	Songzi Mass Art Museum (Songzi Peking Opera Troupe and Songzi Intangible Cultural Heritage Protection Center)	111.751	30.1771	Hubei	Central China
1549	Ⅴ-87	Guangxin Wenchang	Quyi	2008	New project	Guilin City, Guangxi Zhuang Autonomous Region	Guilin Drama Creation Research Institute (Guilin intangible cultural heritage protection and inheritance Center)	110.175	25.2381	Guangxi	South China
1550	Ⅴ-88	CheDeng	Quyi	2008	New project	Chongqing quyi Troupe	Chongqing quyi troupe Co., Ltd	106.569	29.5618	Chongqing	Southwest China
1551	Ⅴ-89	Meihu tune	Quyi	2008	New project	Huxian County, Shaanxi Province	Xi'an Yiyi District Cultural Center	108.596	34.1095	Shaanxi	Northwest China
1552	Ⅴ-90	Hancheng Yangko	Quyi	2008	New project	Hancheng City, Shaanxi Province	Hancheng Cultural Center	110.437	35.477	Shaanxi	Northwest China
1553	Ⅴ-91	Money board	Quyi	2008	New project	Chengdu City, Sichuan Province	Chengdu Intangible Cultural Heritage Protection Center (Chengdu intangible cultural heritage Art Research Institute)	104.064	30.5755	Sichuan	Southwest China
1554	Ⅴ-91	Money board	Quyi	2011	Extension project	Wanzhou District, Chongqing	Chongqing Wanzhou District Cultural Center	108.404	30.8099	Chongqing	Southwest China
1555	Ⅴ-92	Qinghai Pingxian	Quyi	2008	New project	Xining City, Qinghai Province	Xining Cultural Center	101.776	36.6171	Qinghai	Northwest China
1556	Ⅴ-93	Qinghai Yuexian	Quyi	2008	New project	Xining City, Qinghai Province	Xining Cultural Center	101.776	36.6171	Qinghai	Northwest China
1557	Ⅴ-94	Qinghai Xiaxian	Quyi	2008	New project	Qinghai Province	Qinghai Provincial Cultural Museum	101.777	36.6233	Qinghai	Northwest China
1558	Ⅴ-95	Haolaibao	Quyi	2008	New project	Horqin Left wing rear banner, Inner Mongolia Autonomous Region	Horqin Left wing rear Banner Culture Museum	122.351	42.9327	Inner Mongolia	North China
1559	Ⅴ-96	Kazak Tiermei	Quyi	2008	New project	Ili Kazak Autonomous Prefecture, Xinjiang Uygur Autonomous Region	Yili Kazakh Autonomous Prefecture Institute of culture and art	81.3149	43.9206	Xinjiang	Northwest China
1560	Ⅴ-97	LianhuaLao	Quyi	2011	New project	Taiyuan City, Shanxi Province	Taiyuan song and dance Acrobatic Troupe	112.543	37.8699	Shanxi	North China
1561	Ⅴ-98	Changzi Gushu	Quyi	2011	New project	Changzi County, Shanxi Province	Changzi County Cultural Center	112.872	36.1225	Shanxi	North China
1562	Ⅴ-99	Yicheng Qinshu	Quyi	2011	New project	Yicheng County, Shanxi Province	Yicheng County People's Cultural Center	111.713	35.7388	Shanxi	North China
1563	Ⅴ-100	Quwo Qinshu	Quyi	2011	New project	Quwo County, Shanxi Province	Quwo County People's Cultural Center	111.47	35.6412	Shanxi	North China
1564	Ⅴ-101	Zezhou Four String Shu	Quyi	2011	New project	Zezhou County, Shanxi Province	Zezhou County Cultural Center	112.893	35.6176	Shanxi	North China
1565	Ⅴ-102	Pan SuoLi	Quyi	2011	New project	Tieling City, Liaoning Province	Tieling Korean culture and Art Museum	123.838	42.2885	Liaoning	Northeast China
1566	Ⅴ-102	Pan SuoLi	Quyi	2011	New project	Yanbian Korean Autonomous Prefecture, Jilin Province	Yanbian song and Dance Troupe (Yanbian dialect Troupe)	128.907	43.1043	Jilin	Northeast China
1567	Ⅴ-103	Yongkang drum Ci	Quyi	2011	New project	Yongkang City, Zhejiang Province	Yongkang folk art performance Association	120.043	28.8914	Zhejiang	East China
1568	Ⅴ-104	Changxinwen	Quyi	2011	New project	Xiangshan County, Zhejiang Province	Xiangshan County Cultural Center	121.865	29.4794	Zhejiang	East China
1569	Ⅴ-105	Yugu Daoqing	Quyi	2011	New project	Xiaoxian County, Anhui Province	Anhui Xiaoxian Culture Museum	116.942	34.1902	Anhui	East China
1570	Ⅴ-106	Sanbang Drum	Quyi	2011	New project	Xuanen County, Hubei Province	Xuanen County mass culture center	109.487	29.9895	Hubei	Central China
1571	Ⅴ-107	Qiyang minor	Quyi	2011	New project	Qiyang County, Hunan Province	Qiyang County Cultural Center	111.835	26.5837	Hunan	Central China
1572	Ⅴ-108	Guangdong Opera	Quyi	2011	New project	Guangzhou City, Guangdong Province	Guangdong music troupe Co., Ltd	113.259	23.1318	Guangdong	South China
1573	Ⅴ-109	Muyu Songs	Quyi	2011	New project	Dongguan City, Guangdong Province	Dongguan Dongkeng Town cultural radio and Television Service Center	113.741	23.0489	Guangdong	South China
1574	Ⅴ-110	Sichuan Pingshu	Quyi	2011	New project	Chongqing quyi Troupe	Chongqing quyi troupe Co., Ltd	106.569	29.5618	Chongqing	Southwest China
1575	Ⅴ-111	Luonan Jingbanshu	Quyi	2011	New project	Luonan County, Shaanxi Province	Luonan County Troupe	110.143	34.0922	Shaanxi	Northwest China
1576	Ⅴ-112	Nanyin Shuochang	Quyi	2011	New project	Macao Special Administrative Region	Qu Junxiang Cantonese Opera quyi Club	113.538	22.1898	Macao	South China
1577	Ⅴ-113	Hezhou Pingxian	Quyi	2011	New project	Linxia city, Gansu Province	Linxia Intangible Cultural Heritage Protection Center	103.21	35.5998	Gansu	Northwest China
1578	Ⅴ-114	Duan Drum Tune	Quyi	2011	New project	Dongping County, Shandong Province	Dongping Intangible Cultural Heritage Protection Association	116.465	35.937	Shandong	East China
1579	Ⅴ-114	Duan Drum Tune	Quyi	2011	New project	Weishan County, Shandong Province	Weishan County Cultural Center	117.123	34.8073	Shandong	East China
1580	Ⅴ-115	Shulaibao	Quyi	2014	New project	Dongcheng District, Beijing	Beijing Dongcheng District second Cultural Center (Beijing Dongcheng District Intangible Cultural Heritage Protection Center)	116.41	39.927	Beijing	North China
1581	Ⅴ-116	Meihua Dagu	Quyi	2014	New project	Tianjin	Tianjin quyi Troupe	117.195	39.0843	Tianjin	North China
1582	Ⅴ-117	play and sing	Quyi	2014	New project	Lishi District, Luliang City, Shanxi Province	Luliang Lishi District playing and singing Protection Association	111.144	37.5169	Shanxi	North China
1583	Ⅴ-118	Pudong Xuanjuan	Quyi	2014	New project	Pudong New Area, Shanghai	Shanghai Pudong New Area Zhoupu Town Cultural Service Center	121.54	31.2237	Shanghai	East China
1584	Ⅴ-119	Lishui drum Ci	Quyi	2014	New project	Liandu District, Lishui City, Zhejiang Province	Liandu District Intangible Cultural Heritage Protection Center	119.908	28.4493	Zhejiang	East China
1585	Ⅴ-120	Hakka ancient prose	Quyi	2014	New project	Yudu County, Jiangxi Province	Yudu County Cultural Center	115.41	25.955	Jiangxi	Central China
1586	Ⅴ-121	Yongxin drum	Quyi	2014	New project	Yongxin County, Jiangxi Province	Yongxin County Cultural Center	114.238	26.9484	Jiangxi	Central China
1587	Ⅴ-122	Shandong flower drum	Quyi	2014	New project	Heze City, Shandong Province	Heze Art Research Institute	115.463	35.2469	Shandong	East China
1588	Ⅴ-123	Jump three drums	Quyi	2014	New project	Shishou City, Hubei Province	Shishou Mass Art Museum	112.42	29.7234	Hubei	Central China
1589	Ⅴ-124	Hunan Yugu	Quyi	2014	New project	Hunan Province	Hunan Provincial Cultural Museum (Hunan Intangible Cultural Heritage Protection Center)	112.977	28.1975	Hunan	Central China
1590	Ⅴ-125	Guilin Yugu	Quyi	2014	New project	Guilin City, Guangxi Zhuang Autonomous Region	Guilin Mass Art Museum	110.175	25.2381	Guangxi	South China
1591	Ⅴ-126	Ningxia Xiaoqu	Quyi	2014	New project	Yinchuan City, Ningxia Hui Autonomous Region	Yinchuan culture and Art Museum (Yinchuan Mass Art Museum)	106.227	38.4867	Ningxia	Northwest China
1592	Ⅴ-127	Toleo	Quyi	2014	New project	Nilek County, Xinjiang Uygur Autonomous Region	Nilek County Cultural Center	82.5089	43.799	Xinjiang	Northwest China
1593	Ⅵ-1	Wuqiao acrobatics	Traditional sports, recreation and acrobatics	2006	New project	Wuqiao County, Hebei Province	Wuqiao Acrobatic Troupe	116.386	37.6273	Hebei	North China
1594	Ⅵ-2	Liaocheng acrobatics	Traditional sports, recreation and acrobatics	2006	New project	Liaocheng City, Shandong Province	Liaocheng Acrobatic Troupe	115.975	36.4559	Shandong	East China
1595	Ⅵ-3	Tianqiao Zhongfan	Traditional sports, recreation and acrobatics	2006	New project	Beijing	Beijing Fu's overpass Baosan folk culture and Art Troupe	116.401	39.9028	Beijing	North China
1596	Ⅵ-3	Zhongfan (Antoutun Zhongfan)	Traditional sports, recreation and acrobatics	2008	Extension project	Xianghe County, Hebei Province	Xianghe County Cultural Center of Hebei Province	117	39.7602	Hebei	North China
1597	Ⅵ-3	Zhongfan (Zhengding Gaozhao)	Traditional sports, recreation and acrobatics	2008	Extension project	Zhengding County, Hebei Province	Zhengding County Cultural Center	114.565	38.146	Hebei	North China
1598	Ⅵ-3	Zhongfan (Jian'ou banner)	Traditional sports, recreation and acrobatics	2008	Extension project	Jian'ou City, Fujian Province	Jian'ou Cultural Center	118.3	27.026	Fujian	East China
1599	Ⅵ-4	Diabolo	Traditional sports, recreation and acrobatics	2006	New project	Xuanwu District, Beijing	Beijing Xicheng Guangnei diabolo culture and Art Troupe	116.357	39.8806	Beijing	North China
1600	Ⅵ-5	Uygur Dawaz	Traditional sports, recreation and acrobatics	2006	New project	Xinjiang Uygur Autonomous Region	Xinjiang Art Theatre Acrobatic Troupe	87.6257	43.7921	Xinjiang	Northwest China
1601	Ⅵ-6	Ningde Huotong Line Lion	Traditional sports, recreation and acrobatics	2006	New project	Ningde City, Fujian Province	Ningde Jiaocheng District Cultural Center	119.522	26.6627	Fujian	East China
1602	Ⅵ-6	Line lion (nine lions)	Traditional sports, recreation and acrobatics	2008	Extension project	Yongkang City, Zhejiang Province	Yongkang folk art performance Association	120.043	28.8914	Zhejiang	East China
1603	Ⅵ-6	Line lion (nine lions)	Traditional sports, recreation and acrobatics	2008	Extension project	Xianju County, Zhejiang Province	Xianju Intangible Cultural Heritage Protection Center	120.731	28.8522	Zhejiang	East China
1604	Ⅵ-6	Line lion (grass tower shaking lion)	Traditional sports, recreation and acrobatics	2014	Extension project	Zhuji City, Zhejiang Province	Zhuji Cultural Center	120.242	29.7112	Zhejiang	East China
1605	Ⅵ-7	Shaolin Kung Fu	Traditional sports, recreation and acrobatics	2006	New project	Dengfeng City, Henan Province	Shaolin Temple in Songshan, China	113.044	34.4548	Henan	Central China
1606	Ⅵ-8	Wudang Wushu	Traditional sports, recreation and acrobatics	2006	New project	Shiyan City, Hubei Province	Shiyan Mass Art Museum	110.793	32.6312	Hubei	Central China
1607	Ⅵ-9	Hui Zhongdao Wushu	Traditional sports, recreation and acrobatics	2006	New project	Tianjin	Tianjin Hongqiao District Cultural Center	117.195	39.0843	Tianjin	North China
1608	Ⅵ-10	Cangzhou Wushu	Traditional sports, recreation and acrobatics	2006	New project	Cangzhou City, Hebei Province	Cangzhou Wushu Association	116.852	38.3101	Hebei	North China
1609	Ⅵ-10	Cangzhou Wushu (chop and hang boxing)	Traditional sports, recreation and acrobatics	2008	Extension project	Cangzhou City, Hebei Province	Cangzhou Wushu Association	116.852	38.3101	Hebei	North China
1610	Ⅵ-10	Cangzhou Wushu (Yanqing boxing)	Traditional sports, recreation and acrobatics	2008	Extension project	Cangzhou City, Hebei Province	Cangzhou Wushu Association	116.852	38.3101	Hebei	North China
1611	Ⅵ-10	Cangzhou Wushu (Mengcun Baji boxing)	Traditional sports, recreation and acrobatics	2008	Extension project	Cangzhou City, Hebei Province	Mengcun county open door eight pole boxing Research Association	116.852	38.3101	Hebei	North China
1612	Ⅵ-10	Cangzhou Wushu (liuhequan)	Traditional sports, recreation and acrobatics	2011	Extension project	Botou City, Hebei Province	Botou liuhequan Research Association	116.573	38.0829	Hebei	North China
1613	Ⅵ-11	Taijiquan (Yang's Taijiquan)	Traditional sports, recreation and acrobatics	2006	New project	Yongnian County, Hebei Province	Handan Yongnian District Cultural Center	114.538	36.744	Hebei	North China
1614	Ⅵ-11	Taijiquan (Chen's Taijiquan)	Traditional sports, recreation and acrobatics	2006	New project	Jiaozuo City, Henan Province	Jiaozuo Cultural Center (Jiaozuo Intangible Cultural Heritage Protection Center)	113.232	35.2395	Henan	Central China
1615	Ⅵ-11	Taijiquan (Wu's Taijiquan)	Traditional sports, recreation and acrobatics	2008	Extension project	Yongnian County, Hebei Province	Handan Yongnian District Cultural Center	114.538	36.744	Hebei	North China
1616	Ⅵ-11	Taijiquan (Wu's Taijiquan)	Traditional sports, recreation and acrobatics	2014	Extension project	Daxing District, Beijing	Beijing Daxing mingshengliang Martial Arts Research Association	116.335	39.7256	Beijing	North China
1617	Ⅵ-11	Taijiquan (Li's Taijiquan)	Traditional sports, recreation and acrobatics	2014	Extension project	Wuqing District, Tianjin	Tianjin Wuqing District Cultural Center	117.038	39.3829	Tianjin	North China
1618	Ⅵ-11	Taijiquan (Wang Qihe Taijiquan)	Traditional sports, recreation and acrobatics	2014	Extension project	Ren county, Hebei Province	Hebei wangqihe Taijiquan Association	114.678	37.1236	Hebei	North China
1619	Ⅵ-11	Taijiquan (He's Taijiquan)	Traditional sports, recreation and acrobatics	2014	Extension project	Wenxian County, Henan Province	Wenxian Hexi Taijiquan Society	113.074	34.9404	Henan	Central China
1620	Ⅵ-12	Xingtai Meihua Boxing	Traditional sports, recreation and acrobatics	2006	New project	Xingtai City, Hebei Province	Guangzong County Cultural Center, national intangible cultural heritage meihuaquan, houmazhuang protection and inheritance Association of Pingxiang County	114.503	37.0677	Hebei	North China
1621	Ⅵ-12	Meihua Boxing	Traditional sports, recreation and acrobatics	2011	Extension project	Weixian County, Hebei Province	Weixian Culture Museum (Weixian Art Museum)	115.261	36.9749	Hebei	North China
1622	Ⅵ-13	Shahe Tengpaizhen	Traditional sports, recreation and acrobatics	2006	New project	Shahe City, Hebei Province	Village committee of Shilipu village, Shahe Town, Xingtai Economic Development Zone	114.497	36.8546	Hebei	North China
1623	Ⅵ-14	Korean springboard, swing	Traditional sports, recreation and acrobatics	2006	New project	Yanbian Korean Autonomous Prefecture, Jilin Province	Yanji youth amateur sports school	128.907	43.1043	Jilin	Northeast China
1624	Ⅵ-15	Daur traditional hockey competition	Traditional sports, recreation and acrobatics	2006	New project	Molidawa Daur Autonomous Banner, Inner Mongolia Autonomous Region	Molidawa Daur Autonomous Banner Cultural Museum	124.512	48.4757	Inner Mongolia	North China
1625	Ⅵ-16	Mongolian Boke	Traditional sports, recreation and acrobatics	2006	New project	Inner Mongolia Autonomous Region	Sports Federation of Inner Mongolia Autonomous Region	111.664	40.817	Inner Mongolia	North China
1626	Ⅵ-16	Mongolian Boke	Traditional sports, recreation and acrobatics	2014	Extension project	Dongwuzhumuqin banner, Inner Mongolia Autonomous Region	Dongwuzhumuqin banner Cultural Museum	116.967	45.5167	Inner Mongolia	North China
1627	Ⅵ-16	Mongolian Boke	Traditional sports, recreation and acrobatics	2014	Extension project	Wusu city, Xinjiang Uygur Autonomous Region	Wusu Cultural Center	84.7112	44.4179	Xinjiang	Northwest China
1628	Ⅵ-17	Cuju	Traditional sports, recreation and acrobatics	2006	New project	Zibo City, Shandong Province	Zibo Linzi District Cultural Center	118.042	36.8144	Shandong	East China
1629	Ⅵ-18	Weiqi	Traditional sports, recreation and acrobatics	2008	New project	Chinese Ki	China Go Association	116.416	39.8725	Beijing	North China
1630	Ⅵ-18	Weiqi	Traditional sports, recreation and acrobatics	2008	New project	Beijing Ki	Beijing Chess Academy (Beijing bridge academy, Beijing chess and card Sports Management Center)	116.374	39.8998	Beijing	North China
1631	Ⅵ-19	Chinese chess	Traditional sports, recreation and acrobatics	2008	New project	Chinese Ki	Chess and card sports management center of the State General Administration of sports (China Chess Academy)	116.416	39.8725	Beijing	North China
1632	Ⅵ-19	Chinese chess	Traditional sports, recreation and acrobatics	2008	New project	Beijing Ki	Beijing Chess Academy (Beijing bridge academy, Beijing chess and card Sports Management Center)	116.374	39.8998	Beijing	North China
1633	Ⅵ-20	Mongolian chess	Traditional sports, recreation and acrobatics	2008	New project	Alxa League of Inner Mongolia Autonomous Region	Alxa Left Banner Cultural Museum	105.702	38.8443	Inner Mongolia	North China
1634	Ⅵ-21	Tianqiao Wrestling	Traditional sports, recreation and acrobatics	2008	New project	Xuanwu District, Beijing	Beijing Fu's overpass Baosan folk culture and Art Troupe	116.357	39.8806	Beijing	North China
1635	Ⅵ-21	Wrestling (Korean wrestling)	Traditional sports, recreation and acrobatics	2011	Extension project	Yanji City, Jilin Province	Yanji youth amateur sports school	129.502	42.8888	Jilin	Northeast China
1636	Ⅵ-21	Wrestling (Yi wrestling)	Traditional sports, recreation and acrobatics	2011	Extension project	Shilin Yi Autonomous County, Yunnan Province	Shilin Yi Autonomous County Cultural Center	103.289	24.7747	Yunnan	Southwest China
1637	Ⅵ-21	Wrestling (Uighur and Lixi)	Traditional sports, recreation and acrobatics	2011	Extension project	Yuepuhu County, Xinjiang Uygur Autonomous Region	Yuepuhu County Cultural Center	76.7704	39.224	Xinjiang	Northwest China
1638	Ⅵ-22	Sulebol wrestling	Traditional sports, recreation and acrobatics	2008	New project	Alxa Left Banner, Inner Mongolia Autonomous Region	Alxa Left Banner Cultural Museum	105.662	38.833	Inner Mongolia	North China
1639	Ⅵ-23	Emei Wushu	Traditional sports, recreation and acrobatics	2008	New project	Emeishan City, Sichuan Province	Emeishan Sports Federation	103.482	29.6039	Sichuan	Southwest China
1640	Ⅵ-24	Red Boxing	Traditional sports, recreation and acrobatics	2008	New project	Shaanxi Province	Shaanxi Hongquan Culture Research Association	108.943	34.2647	Shaanxi	Northwest China
1641	Ⅵ-25	Bagua palm	Traditional sports, recreation and acrobatics	2008	New project	Langfang City, Hebei Province	Wen'an Wenzhu martial arts school	116.698	39.5228	Hebei	North China
1642	Ⅵ-25	Bagua palm	Traditional sports, recreation and acrobatics	2011	Extension project	Xicheng District, Beijing	Beijing Wushu Association	116.36	39.9109	Beijing	North China
1643	Ⅵ-25	Bagua palm	Traditional sports, recreation and acrobatics	2011	Extension project	Gu'an County, Hebei Province	Gu'an County Cultural Center	116.293	39.437	Hebei	North China
1644	Ⅵ-26	Xingyi boxing	Traditional sports, recreation and acrobatics	2008	New project	Shenzhou City, Hebei Province	Shenzhou Xingyi Boxing Association	115.554	38.001	Hebei	North China
1645	Ⅵ-26	Xingyi boxing	Traditional sports, recreation and acrobatics	2011	Extension project	Taigu County, Shanxi Province	Jinzhong Taigu Xingyi Boxing Association	112.545	37.4208	Shanxi	North China
1646	Ⅵ-27	Eagle Claw	Traditional sports, recreation and acrobatics	2008	New project	Xiong County, Hebei Province	Baoding yingclaw Fanzi fist Culture Research Association	116.102	38.9935	Hebei	North China
1647	Ⅵ-28	Baji Boxing (Yueshan Baji boxing)	Traditional sports, recreation and acrobatics	2008	New project	Boai County, Henan Province	Baji civil and military school of Boai County	113.058	35.1714	Henan	Central China
1648	Ⅵ-29	Xinyi Boxing	Traditional sports, recreation and acrobatics	2008	New project	Jinzhong City, Shanxi Province	Jinzhong Xinyi (Xingyi) Boxing Association	112.73	37.6958	Shanxi	North China
1649	Ⅵ-29	Xinyi Boxing	Traditional sports, recreation and acrobatics	2011	Extension project	Qixian County, Shanxi Province	Qi county Dai's Xinyi Boxing Association	112.329	37.3576	Shanxi	North China
1650	Ⅵ-30	Xinyi Luhe Boxing	Traditional sports, recreation and acrobatics	2008	New project	Luohe City, Henan Province	Luohe Xinyi Liuhe boxing Research Association	114.02	33.5773	Henan	Central China
1651	Ⅵ-30	Xinyi Luhe Boxing	Traditional sports, recreation and acrobatics	2008	New project	Zhoukou City, Henan Province	Zhoukou Xinyi liuhequan Association	114.696	33.6362	Henan	Central China
1652	Ⅵ-31	Wuzu boxing	Traditional sports, recreation and acrobatics	2008	New project	Quanzhou City, Fujian Province	Quanzhou Wushu Association	118.671	24.8773	Fujian	East China
1653	Ⅵ-32	Zha Boxing	Traditional sports, recreation and acrobatics	2008	New project	Guan County, Shandong Province	Guanxian Cultural Center	115.437	36.4837	Shandong	East China
1654	Ⅵ-33	mantis boxing	Traditional sports, recreation and acrobatics	2008	New project	Laiyang City, Shandong Province	Laiyang Cultural Center	120.707	36.9784	Shandong	East China
1655	Ⅵ-33	mantis boxing	Traditional sports, recreation and acrobatics	2011	Extension project	Qixia City, Shandong Province	Qixia Cultural Center	120.845	37.3345	Shandong	East China
1656	Ⅵ-33	mantis boxing	Traditional sports, recreation and acrobatics	2011	Extension project	Laoshan District, Qingdao City, Shandong Province	Qingdao Laoshan District Intangible Cultural Heritage Protection Association	120.464	36.1073	Shandong	East China
1657	Ⅵ-33	mantis boxing	Traditional sports, recreation and acrobatics	2014	Extension project	Shinan District, Qingdao City, Shandong Province	Qingdao Yuanyang Mantis Boxing Club	120.407	36.0754	Shandong	East China
1658	Ⅵ-34	Changjia Boxing	Traditional sports, recreation and acrobatics	2008	New project	Xingyang City, Henan Province	Xingyang changjiaquan Research Association	113.377	34.7882	Henan	Central China
1659	Ⅵ-35	Yuejia Boxing	Traditional sports, recreation and acrobatics	2008	New project	Wuxue City, Hubei Province	Wuxue Yuefei civil and military school	115.556	29.8468	Hubei	Central China
1660	Ⅵ-35	Yuejia Boxing	Traditional sports, recreation and acrobatics	2014	Extension project	Huangmei County, Hubei Province	Huangmei County Cultural Center	115.939	30.0731	Hubei	Central China
1661	Ⅵ-36	Cai Li foquan	Traditional sports, recreation and acrobatics	2008	New project	Xinhui District, Jiangmen City, Guangdong Province	Xinhui Cai LIFO Shizu Boxing Club	113.029	22.4611	Guangdong	South China
1662	Ⅵ-37	Polo (Tajik Polo)	Traditional sports, recreation and acrobatics	2008	New project	Tashkurgan Tajik Autonomous County, Xinjiang Uygur Autonomous Region	Cultural Museum of Tajik Autonomous County, Tashkurgan, Xinjiang	75.2268	37.7722	Xinjiang	Northwest China
1663	Ⅵ-38	Manchu pearl ball	Traditional sports, recreation and acrobatics	2008	New project	Jilin City, Jilin Province	Jilin Art Research Institute (Jilin Intangible Cultural Heritage Protection Research Center)	126.544	43.8359	Jilin	Northeast China
1664	Ⅵ-39	Manchu Ergui wrestling	Traditional sports, recreation and acrobatics	2008	New project	Longhua County, Hebei Province	Hebei Longhua County Cultural Center	117.732	41.3118	Hebei	North China
1665	Ⅵ-40	Ewenki Qiangshu	Traditional sports, recreation and acrobatics	2008	New project	Ewenki Autonomous Banner of Inner Mongolia Autonomous Region	Ewenki Autonomous Banner Cultural Museum	119.748	49.1446	Inner Mongolia	North China
1666	Ⅵ-41	Naoyang Contests	Traditional sports, recreation and acrobatics	2008	New project	Xinzhou City, Shanxi Province	Xinzhou Wrestling Club	112.727	38.4171	Shanxi	North China
1667	Ⅵ-42	Traditional archery (Nanshan archery)	Traditional sports, recreation and acrobatics	2008	New project	Ledu County, Haidong City, Qinghai Province	Haidong Ledu District Cultural Center	102.4	36.482	Qinghai	Northwest China
1668	Ⅵ-43	Jockey Club (dangjiren Jockey Club)	Traditional sports, recreation and acrobatics	2008	New project	Lhasa City, Tibet Autonomous Region	Culture and Tourism Bureau of Dangxiong county (Cultural Relics Bureau)	91.1705	29.6563	Tibet	Southwest China
1669	Ⅵ-43	Jockey Club (Yushu Jockey Club)	Traditional sports, recreation and acrobatics	2008	New project	Yushu Tibetan Autonomous Prefecture, Qinghai Province	Yushu Tibetan Autonomous Prefecture Cultural Center	97.0081	33.0062	Qinghai	Northwest China
1670	Ⅵ-43	Jockey Club (Kazak horse racing)	Traditional sports, recreation and acrobatics	2014	Extension project	Fuyun County, Xinjiang Uygur Autonomous Region	Fuyun County Cultural Center	89.5227	46.9931	Xinjiang	Northwest China
1671	Ⅵ-44	Diaoyang (Uygur Diaoyang)	Traditional sports, recreation and acrobatics	2008	New project	Bachu County, Xinjiang Uygur Autonomous Region	Bachu County Cultural Center	78.5474	39.7849	Xinjiang	Northwest China
1672	Ⅵ-45	Tu Nationlity Wheel Swing	Traditional sports, recreation and acrobatics	2008	New project	Huzhu Tu Autonomous County, Qinghai Province	Huzhu Tu Autonomous County Cultural Center	101.958	36.8443	Qinghai	Northwest China
1673	Ⅵ-46	Zuogezhuang Ganhui	Traditional sports, recreation and acrobatics	2008	New project	Wen'an County, Hebei Province	Wen'an County Cultural Center of Hebei Province	116.452	38.8723	Hebei	North China
1674	Ⅵ-47	Trick (Zhao Shikui's trick)	Traditional sports, recreation and acrobatics	2008	New project	Heilongjiang Acrobatic Troupe	Heilongjiang acrobatic troupe Co., Ltd	126.598	45.7245	Heilongjiang	Northeast China
1675	Ⅵ-47	Trick	Traditional sports, recreation and acrobatics	2011	Extension project	Heping District, Tianjin	Tianjin Acrobatic Troupe	117.208	39.1159	Tianjin	North China
1676	Ⅵ-48	Jianhu acrobatics	Traditional sports, recreation and acrobatics	2008	New project	Jianhu County, Jiangsu Province	Jiangsu Acrobatic Troupe (Yancheng Acrobatic Troupe and Jiangsu acrobatic training center)	119.793	33.4657	Jiangsu	East China
1677	Ⅵ-49	Dongbeizhuang acrobatics	Traditional sports, recreation and acrobatics	2008	New project	Puyang City, Henan Province	Puyang Hualong dongbeizhuang acrobatic art school	115.035	35.7682	Henan	Central China
1678	Ⅵ-50	Ningjin acrobatics	Traditional sports, recreation and acrobatics	2008	New project	Ningjin County, Shandong Province	Ningjin art school	116.795	37.6515	Shandong	East China
1679	Ⅵ-51	Circus (Yongqiao circus)	Traditional sports, recreation and acrobatics	2008	New project	Yongqiao District, Suzhou City, Anhui Province	Suzhou Yongqiao District circus Association	116.972	33.6416	Anhui	East China
1680	Ⅵ-52	Wind Fire Meteor	Traditional sports, recreation and acrobatics	2008	New project	Taiyuan City, Shanxi Province	Taiyuan Jinyuan Fenghuo meteor Art Research Association	112.543	37.8699	Shanxi	North China
1681	Ⅵ-53	Turn the ninth floor	Traditional sports, recreation and acrobatics	2008	New project	Hangzhou City, Zhejiang Province	Hangzhou Xiaoshan District Puyang Town Folk Culture Research Association	120.205	30.2483	Zhejiang	East China
1682	Ⅵ-53	Turn the ninth floor	Traditional sports, recreation and acrobatics	2008	New project	Dongyang City, Zhejiang Province	Dongyang Intangible Cultural Heritage Protection Center	120.237	29.2923	Zhejiang	East China
1683	Ⅵ-54	Diaodiao	Traditional sports, recreation and acrobatics	2008	New project	Shaoxing City, Zhejiang Province	Shaoxing jinshouchang Diao hanging Teaching Institute	120.579	30.0542	Zhejiang	East China
1684	Ⅵ-55	Suqiao Feichahui	Traditional sports, recreation and acrobatics	2008	New project	Wen'an County, Hebei Province	Wen'an County Cultural Center of Hebei Province	116.452	38.8723	Hebei	North China
1685	Ⅵ-56	Handhold door	Traditional sports, recreation and acrobatics	2011	New project	Hedong District, Tianjin	Hedong District Cultural Center of Tianjin	117.245	39.1273	Tianjin	North China
1686	Ⅵ-57	Back to back boxing	Traditional sports, recreation and acrobatics	2011	New project	Hongdong County, Shanxi Province	Hongdong Tongbei Boxing Association	111.669	36.2539	Shanxi	North China
1687	Ⅵ-58	Dishu Boxing	Traditional sports, recreation and acrobatics	2011	New project	Fujian Jingwu security training school	Fujian Dishu Boxing Association	119.29	26.1039	Fujian	East China
1688	Ⅵ-59	Buddha Han boxing	Traditional sports, recreation and acrobatics	2011	New project	Dongming County, Shandong Province	Dongming fohan Boxing Association	115.084	35.2896	Shandong	East China
1689	Ⅵ-60	Sunbin Boxing	Traditional sports, recreation and acrobatics	2011	New project	Shibei District, Qingdao City, Shandong Province	Qingdao Wushu literature and Art Association	120.37	36.0873	Shandong	East China
1690	Ⅵ-60	Sunbin Boxing	Traditional sports, recreation and acrobatics	2011	New project	Anqiu City, Shandong Province	Anqiu Qingyunshan Martial Arts Museum	119.213	36.4783	Shandong	East China
1691	Ⅵ-61	Elbow hammer	Traditional sports, recreation and acrobatics	2011	New project	Linqing City, Shandong Province	Linqing elbow hammer Research Association	115.699	36.838	Shandong	East China
1692	Ⅵ-62	Eighteen martial arts	Traditional sports, recreation and acrobatics	2011	New project	Yuhang District, Hangzhou City, Zhejiang Province	Hangzhou Yuhang District Cultural Center	119.974	30.2762	Zhejiang	East China
1693	Ⅵ-63	华佗五禽戏	Traditional sports, recreation and acrobatics	2011	New project	Bozhou City, Anhui Province	Bozhou Huatuo Wuqinxi Association	115.777	33.8708	Anhui	East China
1694	Ⅵ-64	Stone lock	Traditional sports, recreation and acrobatics	2011	New project	Kaifeng City, Henan Province	Kaifeng Cultural Center	114.336	34.7979	Henan	Central China
1695	Ⅵ-65	Dragon-boat Racing	Traditional sports, recreation and acrobatics	2011	New project	Yuanling County, Hunan Province	Yuanling County Cultural Center	110.389	28.4559	Hunan	Central China
1696	Ⅵ-65	Dragon-boat Racing	Traditional sports, recreation and acrobatics	2011	New project	Dongguan City, Guangdong Province	Dongguan Wanjiang District Cultural Service Center	113.741	23.0489	Guangdong	South China
1697	Ⅵ-65	Dragon-boat Racing	Traditional sports, recreation and acrobatics	2011	New project	Tongren City, Guizhou Province	Tongren Bijiang District Sports Development Center	109.187	27.7216	Guizhou	Southwest China
1698	Ⅵ-65	Dragon-boat Racing	Traditional sports, recreation and acrobatics	2011	New project	Zhenyuan County, Guizhou Province	Zhenyuan Intangible Cultural Heritage Protection Center	108.425	27.0524	Guizhou	Southwest China
1699	Ⅵ-66	Welcome Luohan	Traditional sports, recreation and acrobatics	2011	New project	Jinyun County, Zhejiang Province	Jinyun Intangible Cultural Heritage Protection Center	120.087	28.6622	Zhejiang	East China
1700	Ⅵ-67	Guanniu	Traditional sports, recreation and acrobatics	2011	New project	Nanhu District, Jiaxing City, Zhejiang Province	Jiaxing Haihua Martial Arts Museum	120.779	30.7502	Zhejiang	East China
1701	Ⅵ-68	Gaogan Chuanji	Traditional sports, recreation and acrobatics	2011	New project	Tongxiang City, Zhejiang Province	Tongxiang Cultural Center (Tongxiang jinzhonghua memorial hall, Tongxiang Intangible Cultural Heritage Protection Center)	120.561	30.6327	Zhejiang	East China
1702	Ⅵ-69	Shuttlecock	Traditional sports, recreation and acrobatics	2011	New project	Qingzhou City, Shandong Province	Qingzhou Intangible Cultural Heritage Protection Center	118.474	36.6842	Shandong	East China
1703	Ⅵ-70	Oral skill	Traditional sports, recreation and acrobatics	2011	New project	Xicheng District, Beijing	Beijing natural sound Culture Development Co., Ltd	116.36	39.9109	Beijing	North China
1704	Ⅵ-71	Blu	Traditional sports, recreation and acrobatics	2014	New project	Kulun banner, Inner Mongolia Autonomous Region	Kulun banner Intangible Cultural Heritage Protection Center	121.805	42.7335	Inner Mongolia	North China
1705	Ⅵ-72	Mongolian camel ball	Traditional sports, recreation and acrobatics	2014	New project	Ulatehou banner, Inner Mongolia Autonomous Region	Ulat Houqi Cultural Museum	107.069	41.0826	Inner Mongolia	North China
1706	Ⅵ-73	Full back Boxing	Traditional sports, recreation and acrobatics	2014	New project	Xicheng District, Beijing	Beijing Wushu Association	116.36	39.9109	Beijing	North China
1707	Ⅵ-74	Poke foot	Traditional sports, recreation and acrobatics	2014	New project	Taocheng District, Hengshui City, Hebei Province	Hengshui Yanjie culture Wushu School	115.67	37.7347	Hebei	North China
1708	Ⅵ-75	Jingwu Wushu	Traditional sports, recreation and acrobatics	2014	New project	Hongkou District, Shanghai	Shanghai Jingwu Sports Federation	121.501	31.2666	Shanghai	East China
1709	Ⅵ-76	Mian Boxing	Traditional sports, recreation and acrobatics	2014	New project	Yangpu District, Shanghai	Shanghai Yangpu District Jiangpu community cultural activity center	121.521	31.2619	Shanghai	East China
1710	Ⅵ-77	Wing Chun	Traditional sports, recreation and acrobatics	2014	New project	Fuzhou, Fujian Province	Fujian traditional Wing Chun Boxing (Strait) Cultural Development Center	119.292	26.0774	Fujian	East China
1711	Ⅵ-78	Jinggangshan Quantang Lion Lamp	Traditional sports, recreation and acrobatics	2014	New project	Jinggangshan City, Jiangxi Province	Jinggangshan Cultural Center	114.284	26.7515	Jiangxi	Central China
1712	Ⅵ-79	Xujia Boxing	Traditional sports, recreation and acrobatics	2014	New project	Xintai City, Shandong Province	Xintai Taishan xujiaquan Research Institute	117.762	35.909	Shandong	East China
1713	Ⅵ-80	Meishan Wushu	Traditional sports, recreation and acrobatics	2014	New project	Xinhua County, Hunan Province	Xinhua Meishan traditional Wushu Association	111.322	27.7297	Hunan	Central China
1714	Ⅵ-81	Wuhan acrobatics	Traditional sports, recreation and acrobatics	2014	New project	Wuhan City, Hubei Province	Wuhan acrobatic art Co., Ltd	114.3	30.5953	Hubei	Central China
1715	Ⅵ-82	Magic (Fushi magic)	Traditional sports, recreation and acrobatics	2014	New project	Chaoyang District, Beijing	Fushi cloud machine (Beijing) culture Co., Ltd	116.437	39.9201	Beijing	North China
1716	Ⅵ-82	Magic (Zhou Hua Yi magic)	Traditional sports, recreation and acrobatics	2014	New project	Shaanxi Province	Shaanxi acrobatic troupe Co., Ltd	108.943	34.2647	Shaanxi	Northwest China
1717	Ⅶ-1	Yangliuqing Wood Engraving Picture	Traditional art	2006	New project	Tianjin	Tianjin Yangliuqing painting agency, cultural radio and Television Service Center, Yangliuqing town, Xiqing District, Tianjin	117.195	39.0843	Tianjin	North China
1718	Ⅶ-2	Wuqiang Wood Engraving Picture	Traditional art	2006	New project	Wuqiang County, Hebei Province	Wuqiang New Year picture Museum	115.977	38.0407	Hebei	North China
1719	Ⅶ-3	Taohuawu Wood Engraving Picture	Traditional art	2006	New project	Suzhou City, Jiangsu Province	Suzhou public cultural center (Suzhou Art Museum, Suzhou Culture Museum, Suzhou celebrity Museum)	120.615	31.3016	Jiangsu	East China
1720	Ⅶ-4	Zhangzhou Wood Engraving Picture	Traditional art	2006	New project	Zhangzhou City, Fujian Province	Zhangzhou Art Museum	117.657	24.5138	Fujian	East China
1721	Ⅶ-5	Yangjiabu Wood Engraving Picture	Traditional art	2006	New project	Weifang City, Shandong Province	Weifang Hanting District Cultural Center	119.101	36.7087	Shandong	East China
1722	Ⅶ-6	Gaomi Puhui New Year picture	Traditional art	2006	New project	Gaomi City, Shandong Province	Gaomi Cultural Center	119.75	36.3824	Shandong	East China
1723	Ⅶ-7	Zhuxian Town Wood Engraving Picture	Traditional art	2006	New project	Kaifeng City, Henan Province	Kaifeng Cultural Center	114.336	34.7979	Henan	Central China
1724	Ⅶ-8	Beachhead Wood Engraving Picture	Traditional art	2006	New project	Longhui County, Hunan Province	Longhui Intangible Cultural Heritage Protection Center	111.027	27.1173	Hunan	Central China
1725	Ⅶ-9	Foshan Wood Engraving Pictures	Traditional art	2006	New project	Foshan City, Guangdong Province	Foshan Folk Art Research Society Co., Ltd	113.117	23.0313	Guangdong	South China
1726	Ⅶ-10	Liang Ping Wood Engraving Picture	Traditional art	2006	New project	Liangping County, Chongqing	Chongqing Liangping District Cultural Heritage Protection Center	107.765	30.6568	Chongqing	Southwest China
1727	Ⅶ-11	Mianzhu Wood Engraving Picture	Traditional art	2006	New project	Deyang City, Sichuan Province	Mianzhu New Year picture Museum	104.396	31.1301	Sichuan	Southwest China
1728	Ⅶ-12	Fengxiang Wood Engraving Picture	Traditional art	2006	New project	Fengxiang County, Shaanxi Province	Fengxiang County Cultural Center	107.396	34.5224	Shaanxi	Northwest China
1729	Ⅶ-13	Dongba painting of Naxi Nationality	Traditional art	2006	New project	Lijiang City, Yunnan Province	Lijiang Cultural Center	100.232	26.8757	Yunnan	Southwest China
1730	Ⅶ-14	Tibetan Thangka (karma Gazi painting school)	Traditional art	2006	New project	Ganzi Tibetan Autonomous Prefecture, Sichuan Province	Ganzi Tibetan Autonomous Prefecture Cultural Center	101.962	30.0535	Sichuan	Southwest China
1731	Ⅶ-14	Tibetan Thangka (Miantang painting school)	Traditional art	2006	New project	Tibet Autonomous Region	College of art, Tibet University	91.1307	29.6631	Tibet	Southwest China
1732	Ⅶ-14	Tibetan Thangka (qinze painting school)	Traditional art	2006	New project	Tibet Autonomous Region	College of art, Tibet University	91.1307	29.6631	Tibet	Southwest China
1733	Ⅶ-14	Tibetan Thangka (Changdu gamagachi painting school)	Traditional art	2008	Extension project	Changdu County, Tibet Autonomous Region	Karuo District Bureau of culture, Changdu City, Tibet Autonomous Region	97.1779	31.1392	Tibet	Southwest China
1734	Ⅶ-14	Tibetan Thangka (ink bamboo work card straight hole embroidery Thangka)	Traditional art	2008	Extension project	Mozhugongka County, Tibet Autonomous Region	Culture and Tourism Bureau of Mozhugongka county (Cultural Relics Bureau of Mozhugongka county)	91.7296	29.837	Tibet	Southwest China
1735	Ⅶ-14	Tibetan Thangka (Gannan Tibetan Thangka)	Traditional art	2008	Extension project	Xiahe County, Gansu Province	Xiahe Labrang mani treasure family culture and Art Co., Ltd	102.52	35.2033	Gansu	Northwest China
1736	Ⅶ-14	Tibetan Thangka (miansa painting school)	Traditional art	2011	Extension project	Tibet Autonomous Region	Tibet Thangka Painting Academy	91.1307	29.6631	Tibet	Southwest China
1737	Ⅶ-15	Hengshui Inside painting	Traditional art	2006	New project	Hengshui City, Hebei Province	Hengshui interior painting art museum	115.66	37.7345	Hebei	North China
1738	Ⅶ-15	Inside painting (Beijing inside painting snuff bottle)	Traditional art	2008	Extension project	Xicheng District, Beijing	Beijing Great Wall Art Factory	116.36	39.9109	Beijing	North China
1739	Ⅶ-15	Inside painting (Guangdong Inside painting)	Traditional art	2008	Extension project	Shantou City, Guangdong Province	Shantou arts and Crafts Society	116.704	23.3736	Guangdong	South China
1740	Ⅶ-15	Inside painting (Lu school Inside painting)	Traditional art	2014	Extension project	Zhangdian District, Zibo City, Shandong Province	Zhang Guangqing interior painting art Research Institute	118.012	36.8062	Shandong	East China
1741	Ⅶ-16	Paper cutting (Yuxian paper cutting)	Traditional art	2006	New project	Yuxian County, Hebei Province	Yuxian Culture Museum	114.583	39.8399	Hebei	North China
1742	Ⅶ-16	Paper cutting (Fengning Manchu paper cutting)	Traditional art	2006	New project	Fengning Manchu Autonomous County, Hebei Province	Fengning Manchu Autonomous County Intangible Cultural Heritage Protection Center	116.64	41.2072	Hebei	North China
1743	Ⅶ-16	Paper cutting (Zhongyang paper cutting)	Traditional art	2006	New project	Zhongyang County, Shanxi Province	Zhongyang County Cultural Center	111.173	37.3564	Shanxi	North China
1744	Ⅶ-16	Paper cutting (Yiwulu Mountain Manchu paper cutting)	Traditional art	2006	New project	Jinzhou City, Liaoning Province	Jinzhou culture and performing arts group (Jinzhou public cultural service center)	121.13	41.1172	Liaoning	Northeast China
1745	Ⅶ-16	Paper cutting (Yangzhou paper cutting)	Traditional art	2006	New project	Yangzhou City, Jiangsu Province	Yangzhou paper cut Museum Co., Ltd	119.416	32.395	Jiangsu	East China
1746	Ⅶ-16	Paper cutting (Yueqing fine grain engraving)	Traditional art	2006	New project	Yueqing City, Zhejiang Province	Yueqing Intangible Cultural Heritage Protection Center	120.963	28.1194	Zhejiang	East China
1747	Ⅶ-16	Paper cutting (Guangdong paper cutting)	Traditional art	2006	New project	Foshan City, Guangdong Province	Foshan Folk Art Research Society Co., Ltd	113.117	23.0313	Guangdong	South China
1748	Ⅶ-16	Paper cutting (Guangdong paper cutting)	Traditional art	2006	New project	Shantou City, Guangdong Province	Shantou Chaoyang District Cultural Center	116.704	23.3736	Guangdong	South China
1749	Ⅶ-16	Paper cutting (Guangdong paper cutting)	Traditional art	2006	New project	Chaozhou City, Guangdong Province	Chaozhou Cultural Center (Chaozhou Intangible Cultural Heritage Protection Center)	116.628	23.6644	Guangdong	South China
1750	Ⅶ-16	Paper cutting (Dai paper cutting)	Traditional art	2006	New project	Luxi City, Yunnan Province	Mangshi Cultural Museum (Mangshi Intangible Cultural Heritage Protection Center)	98.5759	24.4428	Yunnan	Southwest China
1751	Ⅶ-16	Paper cutting (Ansai paper cutting)	Traditional art	2006	New project	Ansai County, Shaanxi Province	Cultural Relics Museum of Ansai District, Yan'an City (intangible cultural heritage protection center of Ansai District, Yan'an City)	109.323	36.8636	Shaanxi	Northwest China
1752	Ⅶ-16	Paper cutting (Guangling dyeing paper cutting)	Traditional art	2008	Extension project	Guangling County, Shanxi Province	Guangling County Cultural Center	114.276	39.7591	Shanxi	North China
1753	Ⅶ-16	Paper cutting (helingel paper cutting)	Traditional art	2008	Extension project	Helingeer County, Inner Mongolia Autonomous Region	Horinger paper cutting Society	111.815	40.3777	Inner Mongolia	North China
1754	Ⅶ-16	Paper cutting (Zhuanghe paper cutting)	Traditional art	2008	Extension project	Zhuanghe City, Liaoning Province	Zhuanghe culture and Media Center (Zhuanghe library, Zhuanghe Cultural Museum, Zhuanghe Museum, Zhuanghe newspaper, Zhuanghe radio and television station, Zhuanghe cultural market comprehensive law enforcement team)	122.962	39.6796	Liaoning	Northeast China
1755	Ⅶ-16	Paper cutting (Xiuyan Manchu paper cutting)	Traditional art	2008	Extension project	Xiuyan Manchu Autonomous County, Liaoning Province	Xiuyan Manchu Autonomous County Cultural Center	123.275	40.2894	Liaoning	Northeast China
1756	Ⅶ-16	Paper cutting (Jianping paper cutting)	Traditional art	2008	Extension project	Jianping County, Liaoning Province	Jianping modern service industry and cultural tourism service center	119.637	41.4012	Liaoning	Northeast China
1757	Ⅶ-16	Paper cutting (Xinbin Manchu paper cutting)	Traditional art	2008	Extension project	Xinbin Manchu Autonomous County, Liaoning Province	Xinbin Manchu Autonomous County Cultural Center	125.034	41.7318	Liaoning	Northeast China
1758	Ⅶ-16	Paper cutting (Manchu paper cutting in Changbai Mountain)	Traditional art	2008	Extension project	Tonghua City, Jilin Province	tonghua normal university	125.931	41.719	Jilin	Northeast China
1759	Ⅶ-16	Paper cutting (founder paper cutting)	Traditional art	2008	Extension project	Fangzheng County, Heilongjiang Province	Fangzheng County Cultural Center	128.823	45.8497	Heilongjiang	Northeast China
1760	Ⅶ-16	Paper cutting (Shanghai paper cutting)	Traditional art	2008	Extension project	Xuhui District, Shanghai	Fenglin Road sub district office of Shanghai Xuhui District People's Government	121.432	31.1904	Shanghai	East China
1761	Ⅶ-16	Paper cutting (Nanjing paper cutting)	Traditional art	2008	Extension project	Nanjing City, Jiangsu Province	Nanjing Arts and Crafts Corporation	118.791	32.0614	Jiangsu	East China
1762	Ⅶ-16	Paper cutting (Xuzhou paper cutting)	Traditional art	2008	Extension project	Xuzhou City, Jiangsu Province	Xuzhou Cultural Center	117.179	34.263	Jiangsu	East China
1763	Ⅶ-16	Paper cutting (Jintan paper carving)	Traditional art	2008	Extension project	Jintan City, Jiangsu Province	Changzhou Jintan District paper carving Research Institute	119.593	31.7254	Jiangsu	East China
1764	Ⅶ-16	Paper cutting (Pujiang paper cutting)	Traditional art	2008	Extension project	Pujiang County, Zhejiang Province	Pujiang County Cultural Center	119.888	29.4552	Zhejiang	East China
1765	Ⅶ-16	Paper cutting (Fuyang paper cutting)	Traditional art	2008	Extension project	Fuyang city, Anhui Province	Fuyang Intangible Cultural Heritage Protection Center	115.814	32.899	Anhui	East China
1766	Ⅶ-16	Paper cutting (Zhangpu paper cutting)	Traditional art	2008	Extension project	Zhangpu County, Fujian Province	Zhangpu County Cultural Center	117.609	24.12	Fujian	East China
1767	Ⅶ-16	Paper cutting (Quanzhou (Li Yaobao) paper cutting)	Traditional art	2008	Extension project	Quanzhou City, Fujian Province	Quanzhou Licheng District Cultural Center	118.671	24.8773	Fujian	East China
1768	Ⅶ-16	Paper cutting (Zherong paper cutting)	Traditional art	2008	Extension project	Zherong County, Fujian Province	Zherong County Cultural Center	119.896	27.2374	Fujian	East China
1769	Ⅶ-16	Paper cutting (Ruichang paper cutting)	Traditional art	2008	Extension project	Ruichang City, Jiangxi Province	Ruichang Cultural Center	115.676	29.6785	Jiangxi	Central China
1770	Ⅶ-16	Paper cutting (Juxian door paper)	Traditional art	2008	Extension project	Juxian County, Shandong Province	Juxian Culture Museum	118.832	35.5801	Shandong	East China
1771	Ⅶ-16	Paper cutting (Binzhou folk paper cutting)	Traditional art	2008	Extension project	Binzhou City, Shandong Province	Binzhou Bincheng Cultural Center	118.011	37.3828	Shandong	East China
1772	Ⅶ-16	Paper cutting (high density paper cutting)	Traditional art	2008	Extension project	Gaomi City, Shandong Province	Gaomi Intangible Cultural Heritage Protection Office	119.75	36.3824	Shandong	East China
1773	Ⅶ-16	Paper cutting (Yantai paper cutting)	Traditional art	2008	Extension project	Yantai City, Shandong Province	Yantai Cultural Center	121.386	37.5383	Shandong	East China
1774	Ⅶ-16	Paper cutting (Lingbao paper cutting)	Traditional art	2008	Extension project	Lingbao City, Henan Province	Lingbao Cultural Center	110.889	34.5183	Henan	Central China
1775	Ⅶ-16	Paper cutting (Lu's paper cutting)	Traditional art	2008	Extension project	Lushi County, Henan Province	Lushi County People's Cultural Center	111.042	34.0557	Henan	Central China
1776	Ⅶ-16	Paper cutting (Huixian paper cutting)	Traditional art	2008	Extension project	Huixian City, Henan Province	Huixian Cultural Center	113.799	35.4626	Henan	Central China
1777	Ⅶ-16	Paper cutting (Xiaogan carved paper cutting)	Traditional art	2008	Extension project	Xiaonan District, Xiaogan City, Hubei Province	Xiaonan District Cultural Center	113.905	30.9194	Hubei	Central China
1778	Ⅶ-16	Paper cutting (Ezhou carved paper cutting)	Traditional art	2008	Extension project	Ezhou City, Hubei Province	Ezhou Mass Art Museum	114.886	30.3992	Hubei	Central China
1779	Ⅶ-16	Paper cutting (Xiantao carved paper cutting)	Traditional art	2008	Extension project	Xiantao City, Hubei Province	Xiantao Mass Art Museum, Xiantao Intangible Cultural Heritage Protection Center (Xiantao town office cultural service management center)	113.448	30.3674	Hubei	Central China
1780	Ⅶ-16	Paper cutting (tiger treading and flower chiseling)	Traditional art	2008	Extension project	Luxi County, Hunan Province	Luxi County Tahu Gouhua Teaching Institute	110.215	28.22	Hunan	Central China
1781	Ⅶ-16	Paper cutting (Miao paper cutting)	Traditional art	2008	Extension project	Jianhe County, Guizhou Province	Jianhe County Cultural Center	108.437	26.7316	Guizhou	Southwest China
1782	Ⅶ-16	Paper cutting (Qingyang paper cutting)	Traditional art	2008	Extension project	Zhenyuan County, Gansu Province	Zhenyuan County Cultural Center	107.196	35.6777	Gansu	Northwest China
1783	Ⅶ-16	Paper cutting (Baotou paper cutting)	Traditional art	2011	Extension project	Baotou City, Inner Mongolia Autonomous Region	Baotou art research and Creation Center	109.835	40.657	Inner Mongolia	North China
1784	Ⅶ-16	Paper cutting (new dry paper cutting)	Traditional art	2011	Extension project	Xingan County, Jiangxi Province	Xingan County Cultural Center	115.382	27.7433	Jiangxi	Central China
1785	Ⅶ-16	Paper cutting (Yanchuan paper cutting)	Traditional art	2011	Extension project	Yanchuan County, Shaanxi Province	Yanchuan County Cultural Center	110.188	36.8778	Shaanxi	Northwest China
1786	Ⅶ-16	Paper cutting (Xunyi color paste paper cutting)	Traditional art	2011	Extension project	Xunyi County, Shaanxi Province	Xunyi County Cultural Center	108.329	35.1126	Shaanxi	Northwest China
1787	Ⅶ-16	Paper cutting (Huining paper cutting)	Traditional art	2011	Extension project	Huining County, Gansu Province	Huining County Cultural Center	105.05	35.693	Gansu	Northwest China
1788	Ⅶ-16	Paper cutting (Jingle paper cutting)	Traditional art	2014	Extension project	Jingle County, Shanxi Province	Jingle County Cultural Activity Center	111.933	38.3586	Shanxi	North China
1789	Ⅶ-16	Paper cutting (Tonglu paper cutting)	Traditional art	2014	Extension project	Tonglu County, Zhejiang Province	Tonglu Intangible Cultural Heritage Protection Center	119.687	29.7961	Zhejiang	East China
1790	Ⅶ-16	Paper cut (Pucheng paper cut)	Traditional art	2014	Extension project	Pucheng County, Fujian Province	Pucheng County Cultural Center	118.537	27.9206	Fujian	East China
1791	Ⅶ-16	Paper cutting (aquarium paper cutting)	Traditional art	2014	Extension project	Qiannan Buyei and Miao Autonomous Prefecture, Guizhou Province	Intangible cultural heritage protection center of Qiannan Buyei and Miao Autonomous Prefecture (Institute of cultural relics management and protection of Qiannan Buyei and Miao Autonomous Prefecture)	107.513	26.2616	Guizhou	Southwest China
1792	Ⅶ-16	Paper cutting (Dingxi paper cutting)	Traditional art	2014	Extension project	Dingxi City, Gansu Province	Dingxi Intangible Cultural Heritage Protection Center	104.624	35.5801	Gansu	Northwest China
1793	Ⅶ-16	Paper cutting (Hui paper cutting)	Traditional art	2014	Extension project	Ningxia Hui Autonomous Region	Cultural Museum of Ningxia Hui Autonomous Region (intangible cultural heritage protection center of Ningxia Hui Autonomous Region, exhibition hall of Ningxia Hui Autonomous Region)	106.274	38.4659	Ningxia	Northwest China
1794	Ⅶ-17	Gu Embroidery	Traditional art	2006	New project	Songjiang District	Shanghai Songjiang District Cultural Center	121.22	31.0357	Shanghai	East China
1795	Ⅶ-18	Suzhou embroidery	Traditional art	2006	New project	Suzhou City, Jiangsu Province	Suzhou Embroidery Research Institute Co., Ltd	120.615	31.3016	Jiangsu	East China
1796	Ⅶ-18	Suzhou embroidery (Wuxi fine embroidery)	Traditional art	2008	Extension project	Wuxi City, Jiangsu Province	Wuxi Folk Art Museum	120.307	31.493	Jiangsu	East China
1797	Ⅶ-18	Suzhou embroidery (Nantong imitation embroidery)	Traditional art	2008	Extension project	Nantong City, Jiangsu Province	Nantong Shenshou Art Museum Co., Ltd	120.86	32.0184	Jiangsu	East China
1798	Ⅶ-18	Suzhou embroidery (Yangzhou embroidery)	Traditional art	2014	Extension project	Yangzhou City, Jiangsu Province	Yangzhou Embroidery Research Institute Co., Ltd	119.416	32.395	Jiangsu	East China
1799	Ⅶ-19	Hunan embroidery	Traditional art	2006	New project	Changsha City, Hunan Province	Changsha Mass Art Museum	112.933	28.2318	Hunan	Central China
1800	Ⅶ-20	Guangdong embroidery (Guangzhou embroidery)	Traditional art	2006	New project	Guangzhou City, Guangdong Province	Guangzhou Cultural Center (Guangzhou Intangible Cultural Heritage Protection Center)	113.259	23.1318	Guangdong	South China
1801	Ⅶ-20	Guangdong embroidery (Chao embroidery)	Traditional art	2006	New project	Chaozhou City, Guangdong Province	Chaozhou arts and Crafts Research Institute	116.628	23.6644	Guangdong	South China
1802	Ⅶ-21	Shu embroidery	Traditional art	2006	New project	Chengdu City, Sichuan Province	Chengdu Intangible Cultural Heritage Protection Center (Chengdu intangible cultural heritage Art Research Institute)	104.064	30.5755	Sichuan	Southwest China
1803	Ⅶ-21	Shu embroidery	Traditional art	2008	Extension project	Yuzhong District, Chongqing	Chongqing Yuzhong District Cultural Center	106.565	29.5556	Chongqing	Southwest China
1804	Ⅶ-22	Miao embroidery (Leishan Miao embroidery)	Traditional art	2006	New project	Leishan County, Guizhou Province	Leishan Intangible Cultural Heritage Protection Center	108.073	26.3817	Guizhou	Southwest China
1805	Ⅶ-22	Miao embroidery (Huaxi Miao embroidery)	Traditional art	2006	New project	Guiyang City, Guizhou Province	Guiyang Huaxi District cultural relics protection and Management Office (Guiyang Huaxi District Intangible Cultural Heritage Protection Center)	106.627	26.6513	Guizhou	Southwest China
1806	Ⅶ-22	Miao embroidery (Jianhe Miao embroidery)	Traditional art	2006	New project	Jianhe County, Guizhou Province	Jianhe County Cultural Center	108.437	26.7316	Guizhou	Southwest China
1807	Ⅶ-22	Miao embroidery	Traditional art	2008	Extension project	Kaili City, Guizhou Province	Kaili Intangible Cultural Heritage Protection Center (Kaili national song and dance culture inheritance and Protection Research Center)	107.977	26.5704	Guizhou	Southwest China
1808	Ⅶ-22	Miao embroidery	Traditional art	2011	Extension project	Taijiang County, Guizhou Province	Taijiang Intangible Cultural Heritage Protection Center	108.317	26.6709	Guizhou	Southwest China
1809	Ⅶ-23	Shui horsetail embroidery	Traditional art	2006	New project	Sandu Shui Autonomous County, Guizhou Province	Intangible cultural heritage protection center of Sandu Shui Autonomous County	107.866	25.9866	Guizhou	Southwest China
1810	Ⅶ-24	Tu pan embroidery	Traditional art	2006	New project	Huzhu Tu Autonomous County, Qinghai Province	Huzhu Tu Autonomous County Cultural Center	101.958	36.8443	Qinghai	Northwest China
1811	Ⅶ-25	Cross stitch (yellow plum cross stitch)	Traditional art	2006	New project	Huangmei County, Hubei Province	Huangmei County Cultural Center	115.939	30.0731	Hubei	Central China
1812	Ⅶ-25	Cross stitch (Hua Yao cross stitch)	Traditional art	2006	New project	Longhui County, Hunan Province	Longhui Intangible Cultural Heritage Protection Center	111.027	27.1173	Hunan	Central China
1813	Ⅶ-25	Cross stitch (Wangjiang cross stitch)	Traditional art	2008	Extension project	Wangjiang County, Anhui Province	Wangjiang County Cultural Center	116.689	30.127	Anhui	East China
1814	Ⅶ-25	Cross stitch (Hua Yao cross stitch)	Traditional art	2008	Extension project	Xupu County, Hunan Province	Xupu County Cultural Center	110.59	27.9118	Hunan	Central China
1815	Ⅶ-25	Cross stitch (Miao cross stitch)	Traditional art	2011	Extension project	Luxi County, Hunan Province	Luxi Intangible Cultural Heritage Protection Center	110.215	28.22	Hunan	Central China
1816	Ⅶ-26	Qingyang Sachet Embroidery	Traditional art	2006	New project	Qingyang City, Gansu Province	Qingyang Cultural Center	107.634	35.7346	Gansu	Northwest China
1817	Ⅶ-26	香包（徐州香包）	Traditional art	2008	Extension project	Xuzhou City, Jiangsu Province	Xuzhou Cultural Center	117.179	34.263	Jiangsu	East China
1818	Ⅶ-27	ivory carving	Traditional art	2006	New project	Chongwen District, Beijing	Beijing ivory carving factory Co., Ltd	116.414	39.8935	Beijing	North China
1819	Ⅶ-27	ivory carving	Traditional art	2006	New project	Guangzhou City, Guangdong Province	Guangzhou Daxin Ivory Craft Factory	113.259	23.1318	Guangdong	South China
1820	Ⅶ-27	Ivory carving (Changzhou Ivory shallow carving)	Traditional art	2014	Extension project	Wujin District, Changzhou City, Jiangsu Province	Changzhou Jianbo Yake Art Co., Ltd	119.938	31.7033	Jiangsu	East China
1821	Ⅶ-28	Yangzhou jade carving	Traditional art	2006	New project	Yangzhou City, Jiangsu Province	Yangzhou Jade Factory Co., Ltd	119.416	32.395	Jiangsu	East China
1822	Ⅶ-29	Xiuyan Jade Carving	Traditional art	2006	New project	Xiuyan Manchu Autonomous County, Liaoning Province	Xiuyan Manchu Autonomous County Intangible Cultural Heritage Protection Center	123.275	40.2894	Liaoning	Northeast China
1823	Ⅶ-30	Fuxin agate carving	Traditional art	2006	New project	Fuxin City, Liaoning Province	Fuxin agate Association	121.644	42.0097	Liaoning	Northeast China
1824	Ⅶ-31	Luminous cup carving	Traditional art	2006	New project	Jiuquan City, Gansu Province	Jiuquan luminous cup factory	98.4937	39.732	Gansu	Northwest China
1825	Ⅶ-32	Gold stone seal cutting (Xiling Seal)	Traditional art	2006	New project	Hangzhou Xiling Seal society, Zhejiang Province	Social Affairs Committee of Xiling Seal Society	120.135	30.2526	Zhejiang	East China
1826	Ⅶ-32	Gold stone seal cutting	Traditional art	2014	Extension project	China Academy of Art	China Academy of Arts (China Intangible Cultural Heritage Protection Center)	116.415	39.9833	Beijing	North China
1827	Ⅶ-33	Qingtian stone carving	Traditional art	2006	New project	Qingtian County, Zhejiang Province	Qingtian stone carving industry protection and Development Bureau	120.285	28.1429	Zhejiang	East China
1828	Ⅶ-34	Quyang stone carving	Traditional art	2006	New project	Quyang County, Hebei Province	Quyang County Cultural Center (Quyang County Library)	114.739	38.6216	Hebei	North China
1829	Ⅶ-35	Shoushan stone carving	Traditional art	2006	New project	Fuzhou, Fujian Province	Strait Shoushan Stone Culture Research Institute	119.292	26.0774	Fujian	East China
1830	Ⅶ-36	Huian stone carving	Traditional art	2006	New project	Hui'an County, Fujian Province	Huian County Cultural Center	118.792	25.0336	Fujian	East China
1831	Ⅶ-37	Huizhou three carvings	Traditional art	2006	New project	Huangshan city, Anhui Province	Anhui China Huizhou Culture Museum (Huangshan Museum)	118.312	29.7117	Anhui	East China
1832	Ⅶ-37	Huizhou three carvings (Wuyuan three carvings)	Traditional art	2006	New project	Wuyuan County, Jiangxi Province	Wuyuan Culture Research Institute	117.857	29.251	Jiangxi	Central China
1833	Ⅶ-38	Linxia brick carving	Traditional art	2006	New project	Linxia city, Gansu Province	Linxia County Cultural Center	102.993	35.4921	Gansu	Northwest China
1834	Ⅶ-38	Brick carving (Shanxi folk house brick carving)	Traditional art	2008	Extension project	Qingxu County, Shanxi Province	Qingxu yaowangbao kiln brick carving arts and Crafts Factory	112.352	37.6066	Shanxi	North China
1835	Ⅶ-38	Brick carving (Guyuan brick carving)	Traditional art	2014	Extension project	Guyuan City, Ningxia Hui Autonomous Region	Guyuan Mass Art Museum (Guyuan Art Museum)	106.281	36.0047	Ningxia	Northwest China
1836	Ⅶ-39	Tibetan Gesar colour decoration stone carvings	Traditional art	2006	New project	Seda County, Sichuan Province	Seda County Cultural Center	100.331	32.2704	Sichuan	Southwest China
1837	Ⅶ-40	Teochew woodcarving	Traditional art	2006	New project	Chaozhou City, Guangdong Province	Chaozhou Xiangqiao District Cultural Center (Chaozhou Xiangqiao District Library)	116.628	23.6644	Guangdong	South China
1838	Ⅶ-40	Teochew woodcarving	Traditional art	2008	Extension project	Jieyang City, Guangdong Province	Jieyang Mass Art Museum	116.351	23.5462	Guangdong	South China
1839	Ⅶ-40	Teochew woodcarving	Traditional art	2008	Extension project	Shantou City, Guangdong Province	Shantou arts and Crafts Society	116.704	23.3736	Guangdong	South China
1840	Ⅶ-41	Ningbo Zhujin lacquer wood carving	Traditional art	2006	New project	Ningbo City, Zhejiang Province	Ningbo zhujinqi wood carving culture development Co., Ltd	121.618	29.8621	Zhejiang	East China
1841	Ⅶ-42	Yueqing boxwood carving	Traditional art	2006	New project	Yueqing City, Zhejiang Province	Yueqing Intangible Cultural Heritage Protection Center	120.963	28.1194	Zhejiang	East China
1842	Ⅶ-42	Huangyang wood carving	Traditional art	2008	Extension project	Xuhui District, Shanghai	Changqiao sub district office of Shanghai Xuhui District People's Government	121.432	31.1904	Shanghai	East China
1843	Ⅶ-43	Dongyang wood carving	Traditional art	2006	New project	Dongyang City, Zhejiang Province	Dongyang Intangible Cultural Heritage Protection Center	120.237	29.2923	Zhejiang	East China
1844	Ⅶ-44	Zhangzhou puppet head carving	Traditional art	2006	New project	Zhangzhou City, Fujian Province	Zhangzhou Zhuchu Puppet Art Museum	117.657	24.5138	Fujian	East China
1845	Ⅶ-44	Puppet head carving (Jiangjiazou puppet head carving)	Traditional art	2008	Extension project	Quanzhou City, Fujian Province	Quanzhou Licheng District Cultural Center	118.671	24.8773	Fujian	East China
1846	Ⅶ-44	Puppet head carving (Taishun puppet head carving)	Traditional art	2014	Extension project	Taishun County, Zhejiang Province	Taishun Fangyuan puppet craft co., Ltd	119.713	27.5601	Zhejiang	East China
1847	Ⅶ-45	Pingxiang Xiangdong Nuo mask	Traditional art	2006	New project	Pingxiang City, Jiangxi Province	Pingxiang Xiangdong District Cultural Center (Pingxiang Xiangdong District intangible cultural heritage research and Protection Center)	113.847	27.6264	Jiangxi	Central China
1848	Ⅶ-46	Bamboo carving (Jiading bamboo carving)	Traditional art	2006	New project	Jiading District, Shanghai	Shanghai Jiading bamboo carving Association	121.261	31.3776	Shanghai	East China
1849	Ⅶ-46	Bamboo carving (Baoqing bamboo carving)	Traditional art	2006	New project	Shaoyang City, Hunan Province	Shaoyang Baoqing bamboo carving Research Institute	111.464	27.2411	Hunan	Central China
1850	Ⅶ-46	Bamboo carving (Wuxi Liuqing bamboo carving)	Traditional art	2008	Extension project	Wuxi City, Jiangsu Province	Wuxi Folk Art Museum	120.307	31.493	Jiangsu	East China
1851	Ⅶ-46	Bamboo carving (Changzhou Liuqing bamboo carving)	Traditional art	2008	Extension project	Changzhou City, Jiangsu Province	Changzhou Cultural Center	119.942	31.7749	Jiangsu	East China
1852	Ⅶ-46	Bamboo carving (Huangyan spring bamboo carving)	Traditional art	2008	Extension project	Huangyan District, Taizhou City, Zhejiang Province	Huangyan hope Craft Factory	121.258	28.6532	Zhejiang	East China
1853	Ⅶ-46	Bamboo carving (Jiang'an bamboo spring)	Traditional art	2008	Extension project	Jiang'an County, Sichuan Province	Jiang'an County Cultural Center	105.064	28.7271	Sichuan	Southwest China
1854	Ⅶ-46	Bamboo carving (Huizhou bamboo carving)	Traditional art	2014	Extension project	Huizhou District, Huangshan City, Anhui Province	Huangshan zhuxitang emblem carving art Co., Ltd	118.332	29.8297	Anhui	East China
1855	Ⅶ-46	Bamboo carving (Putian Liuqing bamboo carving)	Traditional art	2014	Extension project	Chengxiang District, Putian City, Fujian Province	Putian yunqi incense Material Co., Ltd	118.989	25.4221	Fujian	East China
1856	Ⅶ-47	Clay sculpture (Tianjin clay figurine)	Traditional art	2006	New project	Tianjin	Tianjin clay figurine Zhang color sculpture studio, Tianjin Nankai District clay figurine Zhang Art Museum	117.195	39.0843	Tianjin	North China
1857	Ⅶ-47	Clay sculpture (Huishan clay figurine)	Traditional art	2006	New project	Wuxi City, Jiangsu Province	Wuxi Folk Art Museum	120.307	31.493	Jiangsu	East China
1858	Ⅶ-47	Clay sculpture (Junxian nigugu)	Traditional art	2006	New project	Jun County, Henan Province	Jun County People's Cultural Center	114.545	35.6765	Henan	Central China
1859	Ⅶ-47	Clay sculpture (Fengxiang clay sculpture)	Traditional art	2006	New project	Fengxiang County, Shaanxi Province	Fengxiang County Cultural Center	107.396	34.5224	Shaanxi	Northwest China
1860	Ⅶ-47	Clay sculpture (Yutian clay sculpture)	Traditional art	2008	Extension project	Yutian County, Hebei Province	Yutian County Cultural Center of Hebei Province	117.732	39.8992	Hebei	North China
1861	Ⅶ-47	Clay sculpture (Suzhou clay sculpture)	Traditional art	2008	Extension project	Suzhou City, Jiangsu Province	Suzhou Art School (Suzhou Art Vocational School)	120.615	31.3016	Jiangsu	East China
1862	Ⅶ-47	Clay sculpture (NIE Jiazhuang clay sculpture)	Traditional art	2008	Extension project	Gaomi City, Shandong Province	Gaomi Intangible Cultural Heritage Protection Office	119.75	36.3824	Shandong	East China
1863	Ⅶ-47	Clay sculpture (Dawu clay sculpture)	Traditional art	2008	Extension project	Chao'an county, Guangdong Province	Chaozhou Chao'an District Cultural Center (District Intangible Cultural Heritage Protection Center)	116.674	23.4653	Guangdong	South China
1864	Ⅶ-47	Clay sculpture (Xu's clay colored sculpture)	Traditional art	2008	Extension project	Daying County, Sichuan Province	Daying County Cultural Relics Management Office (Daying County Han Pottery Museum)	105.234	30.5969	Sichuan	Southwest China
1865	Ⅶ-47	Clay sculpture (Miao mud whistle)	Traditional art	2008	Extension project	Huangping County, Guizhou Province	Huangping Intangible Cultural Heritage Protection Center	107.912	26.909	Guizhou	Southwest China
1866	Ⅶ-47	Clay sculpture (Yang family clay sculpture)	Traditional art	2008	Extension project	Longde County, Ningxia Hui Autonomous Region	Ningxia Longde Yangshi color sculpture cultural relics Art Co., Ltd	106.107	35.6261	Ningxia	Northwest China
1867	Ⅶ-47	Clay sculpture (Huimin clay sculpture)	Traditional art	2011	Extension project	Huimin County, Shandong Province	Huimin County Cultural Center	117.504	37.4891	Shandong	East China
1868	Ⅶ-47	Clay sculpture (Beijing rabbit)	Traditional art	2014	Extension project	Chaoyang District, Beijing	Beijing Hantang shuangqixiang Culture Communication Co., Ltd	116.437	39.9201	Beijing	North China
1869	Ⅶ-47	Clay sculpture (Huaiyang Clay Dog)	Traditional art	2014	Extension project	Huaiyang County, Henan Province	Huaiyang County Cultural Center	114.881	33.7332	Henan	Central China
1870	Ⅶ-48	Tarsi butter flower	Traditional art	2006	New project	Huangzhong County, Qinghai Province	TAIR Temple Management Committee of Huangzhong County, Qinghai Province	101.57	36.5012	Qinghai	Northwest China
1871	Ⅶ-48	Butter flower (strong Balin Temple butter flower)	Traditional art	2011	Extension project	Changdu region of Tibet Autonomous Region	Management Committee of qiangbarin temple in Changdu, Tibet	97.1779	31.1392	Tibet	Southwest China
1872	Ⅶ-49	Regong art	Traditional art	2006	New project	Tongren County, Qinghai Province	Tongren County Cultural Center	102.016	35.5165	Qinghai	Northwest China
1873	Ⅶ-50	coloured-lantern making (Xianju coloured-lantern making)	Traditional art	2006	New project	Xianju County, Zhejiang Province	Xianju Intangible Cultural Heritage Protection Center	120.731	28.8522	Zhejiang	East China
1874	Ⅶ-50	coloured-lantern making (kip Shek coloured-lantern making)	Traditional art	2006	New project	Haining City, Zhejiang Province	Haining Cultural Museum (Haining Intangible Cultural Heritage Protection Center)	120.677	30.5131	Zhejiang	East China
1875	Ⅶ-50	coloured-lantern making (Quanzhou coloured-lantern making)	Traditional art	2006	New project	Quanzhou City, Fujian Province	Quanzhou Art Museum (Quanzhou Minnan cultural and ecological protection center, Quanzhou Intangible Cultural Heritage Protection Center)	118.671	24.8773	Fujian	East China
1876	Ⅶ-50	coloured-lantern making (Dongguan QIANJIAO lamp)	Traditional art	2006	New project	Dongguan City, Guangdong Province	Dongguan Guancheng Cultural Service Center	113.741	23.0489	Guangdong	South China
1877	Ⅶ-50	coloured-lantern making (Huangyuan row lamp)	Traditional art	2006	New project	Huangyuan County, Qinghai Province	Huangyuan County Cultural Center	101.255	36.6825	Qinghai	Northwest China
1878	Ⅶ-50	coloured-lantern making (Beijing coloured-lantern making)	Traditional art	2008	Extension project	Chongwen District, Beijing	Beijing Art red light Factory Co., Ltd	116.414	39.8935	Beijing	North China
1879	Ⅶ-50	coloured-lantern making (Beijing coloured-lantern making)	Traditional art	2008	Extension project	Chaoyang District, Beijing	Beijing xinruixiangtong Culture Development Co., Ltd	116.437	39.9201	Beijing	North China
1880	Ⅶ-50	coloured-lantern making (Shanghai coloured-lantern making)	Traditional art	2008	Extension project	Luwan District, Shanghai	Shanghai great world communication center	121.46	31.2091	Shanghai	East China
1881	Ⅶ-50	coloured-lantern making color (Qinhuai coloured-lantern making color)	Traditional art	2008	Extension project	Jurong City, Jiangsu Province	Jurong folk craft lantern factory	119.163	31.9469	Jiangsu	East China
1882	Ⅶ-50	coloured-lantern making (Suzhou coloured-lantern making)	Traditional art	2008	Extension project	Suzhou City, Jiangsu Province	Suzhou Suyi Lantern Art Co., Ltd	120.615	31.3016	Jiangsu	East China
1883	Ⅶ-50	coloured-lantern making (Foshan coloured-lantern making)	Traditional art	2008	Extension project	Foshan City, Guangdong Province	Foshan Folk Art Research Society Co., Ltd	113.117	23.0313	Guangdong	South China
1884	Ⅶ-50	coloured-lantern making (Chaozhou coloured-lantern making)	Traditional art	2008	Extension project	Xiangqiao District, Chaozhou City, Guangdong Province	Chaozhou Xiangqiao District Cultural Center (Chaozhou Xiangqiao District Library)	116.624	23.6773	Guangdong	South China
1885	Ⅶ-50	coloured-lantern making (Luoyang palace coloured-lantern making)	Traditional art	2008	Extension project	Luoyang City, Henan Province	Luoyang Cultural Center (Luoyang Intangible Cultural Heritage Protection Center)	112.428	34.664	Henan	Central China
1886	Ⅶ-50	coloured-lantern makings (Bianjing coloured-lantern makings)	Traditional art	2008	Extension project	Kaifeng City, Henan Province	Kaifeng Lantern Art Research Association	114.336	34.7979	Henan	Central China
1887	Ⅶ-50	coloured-lantern making (Zhongxin coloured-lantern making)	Traditional art	2011	Extension project	Lianping County, Guangdong Province	Lianping County Cultural Center (Lianping County Intangible Cultural Heritage Protection Center)	114.484	24.3724	Guangdong	South China
1888	Ⅶ-50	coloured-lantern making (Yueqing jewelry dragon)	Traditional art	2014	Extension project	Yueqing City, Zhejiang Province	Yueqing Intangible Cultural Heritage Protection Center	120.963	28.1194	Zhejiang	East China
1889	Ⅶ-51	Shengzhou bamboo weaving	Traditional art	2006	New project	Shengzhou City, Zhejiang Province	Shengzhou Cultural Center (Shengzhou Intangible Cultural Heritage Protection Center)	120.827	29.564	Zhejiang	East China
1890	Ⅶ-51	Bamboo weaving (Dongyang bamboo weaving)	Traditional art	2008	Extension project	Dongyang City, Zhejiang Province	Dongyang arts and Crafts Industry Association	120.237	29.2923	Zhejiang	East China
1891	Ⅶ-51	Bamboo woven (comfortable seat)	Traditional art	2008	Extension project	Shucheng County, Anhui Province	Shucheng County Cultural Center	116.943	31.4642	Anhui	East China
1892	Ⅶ-51	Bamboo weaving (Ruichang bamboo weaving)	Traditional art	2008	Extension project	Ruichang City, Jiangxi Province	Ruichang Nanyi bamboo weaving craft factory	115.676	29.6785	Jiangxi	Central China
1893	Ⅶ-51	Bamboo weaving (Liangping bamboo curtain)	Traditional art	2008	Extension project	Liangping County, Chongqing	Chongqing Liangping District Cultural Heritage Protection Center	107.765	30.6568	Chongqing	Southwest China
1894	Ⅶ-51	Bamboo weaving (Liu's bamboo weaving in Qu county)	Traditional art	2008	Extension project	Quxian County, Sichuan Province	Sichuan Liushi bamboo weaving technology Co., Ltd	106.969	30.8392	Sichuan	Southwest China
1895	Ⅶ-51	Bamboo weaving (Qingshen bamboo weaving)	Traditional art	2008	Extension project	Qingshen County, Sichuan Province	Qingshen County Cultural Relics Protection Center	103.845	29.8342	Sichuan	Southwest China
1896	Ⅶ-51	Bamboo weaving (porcelain body bamboo weaving)	Traditional art	2008	Extension project	Qionglai City, Sichuan Province	Qionglai Cultural Center	103.462	30.4128	Sichuan	Southwest China
1897	Ⅶ-51	Bamboo weaving (Yiyang Xiaoyu bamboo art)	Traditional art	2011	Extension project	Yiyang City, Hunan Province	Yiyang Chaoyang Xiaoyu bamboo art Co., Ltd	112.349	28.5732	Hunan	Central China
1898	Ⅶ-51	Bamboo weaving (Maonan flower bamboo hat weaving technique)	Traditional art	2011	Extension project	Huanjiang Maonan Autonomous County, Guangxi Zhuang Autonomous Region	Huanjiang Maonan Autonomous County intangible cultural heritage protection and inheritance Center	108.254	24.8286	Guangxi	South China
1899	Ⅶ-51	Bamboo weaving (Anxi bamboo rattan weaving)	Traditional art	2014	Extension project	Anxi County, Fujian Province	Anxi home arts and crafts chamber of Commerce	118.181	25.0587	Fujian	East China
1900	Ⅶ-51	Bamboo weaving (Daoming bamboo weaving)	Traditional art	2014	Extension project	Chongzhou City, Sichuan Province	Chongzhou Cultural Center	103.671	30.6328	Sichuan	Southwest China
1901	Ⅶ-52	dough figurine (Beijing dough figurine Lang)	Traditional art	2008	New project	Haidian District, Beijing	Beijing Haidian District Cultural Center	116.292	39.9587	Beijing	North China
1902	Ⅶ-52	dough figurine (Shanghai dough figurine Zhao)	Traditional art	2008	New project	Shanghai Arts and Crafts Research Institute	Arts and Crafts Research Institute of Shanghai Arts and Crafts Co., Ltd	121.45	31.2123	Shanghai	East China
1903	Ⅶ-52	dough figurine (Caozhou dough figurine)	Traditional art	2008	New project	Mudan District, Heze City, Shandong Province	Heze Mudan District Cultural Center	115.412	35.2528	Shandong	East China
1904	Ⅶ-52	dough figurine (jiangmi people in Cao county)	Traditional art	2008	New project	Cao County, Shandong Province	Cao County Cultural Center	115.537	34.8265	Shandong	East China
1905	Ⅶ-52	dough figurine (dough figurine Tang)	Traditional art	2011	Extension project	Tongzhou District, Beijing	Tongzhou District Cultural Center of Beijing Municipality	116.651	39.9097	Beijing	North China
1906	Ⅶ-53	DoughFlowers (Yangcheng baked doughsculpture)	Traditional art	2008	New project	Yangcheng County, Shanxi Province	Yangcheng County Cultural Center	112.408	35.4861	Shanxi	North China
1907	Ⅶ-53	DoughFlowers (Wenxi huamo)	Traditional art	2008	New project	Wenxi County, Shanxi Province	Wenxi County People's Cultural Center	111.219	35.357	Shanxi	North China
1908	Ⅶ-53	DoughFlowers (Dingxiang dough sculpture)	Traditional art	2008	New project	Dingxiang County, Shanxi Province	Dingxiang County Cultural Center	112.951	38.4731	Shanxi	North China
1909	Ⅶ-53	DoughFlowers (Xinjiang dough sculpture)	Traditional art	2008	New project	Xinjiang county, Shanxi Province	Xinjiang County Cultural Center	111.219	35.6165	Shanxi	North China
1910	Ⅶ-53	DoughFlowers (Langzhuang dough sculpture)	Traditional art	2008	New project	Guan County, Shandong Province	Guanxian Cultural Center	115.437	36.4837	Shandong	East China
1911	Ⅶ-53	DoughFlowers (Huangling DoughFlowers)	Traditional art	2008	New project	Huangling County, Shaanxi Province	Huangling Intangible Cultural Heritage Office (Huangling culture and Art Center)	109.258	35.5797	Shaanxi	Northwest China
1912	Ⅶ-53	DoughFlowers (Lanxian dough sculpture)	Traditional art	2014	Extension project	Lan county, Shanxi Province	Lan County Cultural Center	111.665	38.2788	Shanxi	North China
1913	Ⅶ-54	straw plaited article (Daming straw plaited article)	Traditional art	2008	New project	Daming County, Hebei Province	Daming County Cultural Center	115.142	36.2859	Hebei	North China
1914	Ⅶ-54	straw plaited article (Xuxing straw plaited article)	Traditional art	2008	New project	Jiading District, Shanghai	Shanghai xuxing Huangcao weaving professional cooperative	121.261	31.3776	Shanghai	East China
1915	Ⅶ-54	straw plaited article (hukou straw dragon)	Traditional art	2008	New project	Hukou County, Jiangxi Province	Hukou Intangible Cultural Heritage Protection Research Association	116.247	29.7336	Jiangxi	Central China
1916	Ⅶ-54	Sstraw plaited article (Laizhou straw plaited article)	Traditional art	2008	New project	Laizhou City, Shandong Province	Laizhou Cultural Center	119.937	37.1765	Shandong	East China
1917	Ⅶ-54	straw plaited article (Muchuan straw dragon)	Traditional art	2008	New project	Muchuan County, Sichuan Province	Muchuan County Cultural Center	103.9	28.96	Sichuan	Southwest China
1918	Ⅶ-54	straw plaited article (Kazak Achnatherum splendens weaving technique)	Traditional art	2011	Extension project	Tori County, Xinjiang Uygur Autonomous Region	Tori County Cultural Center	83.604	45.947	Xinjiang	Northwest China
1919	Ⅶ-55	wickerwork (Guangzong wickerwork)	Traditional art	2008	New project	Guangzong County, Hebei Province	Guangzong County Cultural Center	115.137	37.0743	Hebei	North China
1920	Ⅶ-55	wickerwork (Uygur branch weaving)	Traditional art	2008	New project	Turpan City, Xinjiang Uygur Autonomous Region	Cultural center of Gaochang District, Turpan	89.1867	42.9497	Xinjiang	Northwest China
1921	Ⅶ-55	wickerwork (Gu'an wickerwork)	Traditional art	2011	Extension project	Gu'an County, Hebei Province	Gu'an County Cultural Center	116.293	39.437	Hebei	North China
1922	Ⅶ-55	wickerwork (Huanggang wickerwork)	Traditional art	2011	Extension project	Funan County, Anhui Province	Funan willow Weaving Crafts Association	115.59	32.6605	Anhui	East China
1923	Ⅶ-55	wickerwork (Huoqiu wickerwork)	Traditional art	2011	Extension project	Huoqiu County, Anhui Province	Huoqiu huaimeiqi Crafts Co., Ltd	116.273	32.3551	Anhui	East China
1924	Ⅶ-55	wickerwork (Boxingwickerwork)	Traditional art	2011	Extension project	Boxing County, Shandong Province	Shandong Boxing Tianlong craft products (Group) Co., Ltd	118.126	37.1494	Shandong	East China
1925	Ⅶ-55	wickerwork (Cao County wickerwork)	Traditional art	2011	Extension project	Cao County, Shandong Province	Cao County folk traditional handicrafts Research Association	115.537	34.8265	Shandong	East China
1926	Ⅶ-56	Stone carving (fine coal carving)	Traditional art	2008	New project	Fushun City, Liaoning Province	Fushun Intangible Cultural Heritage Protection Center	123.915	41.8739	Liaoning	Northeast China
1927	Ⅶ-56	Stone carving (chicken blood stone carving)	Traditional art	2008	New project	Lin'an City, Zhejiang Province	Zhejiang Changhua stone carving factory	119.72	30.2363	Zhejiang	East China
1928	Ⅶ-56	Stone carving (Jiaxiang stone carving)	Traditional art	2008	New project	Jiaxiang County, Shandong Province	Jiaxiang County Cultural Center	116.337	35.408	Shandong	East China
1929	Ⅶ-56	Stone carving (talc carving in Ye County)	Traditional art	2008	New project	Laizhou City, Shandong Province	Laizhou Cultural Center	119.937	37.1765	Shandong	East China
1930	Ⅶ-56	Stone carving (Fangcheng stone monkey)	Traditional art	2008	New project	Fangcheng County, Henan Province	Fangcheng County Cultural Center	113.006	33.2561	Henan	Central China
1931	Ⅶ-56	Stone carving (Daye stone carving)	Traditional art	2008	New project	Daye City, Hubei Province	Daye City Security Culture Branch	114.975	30.0982	Hubei	Central China
1932	Ⅶ-56	Stone carving (chrysanthemum stone carving)	Traditional art	2008	New project	Liuyang City, Hunan Province	Liuyang Chrysanthemum Stone Industry Association	113.638	28.1663	Hunan	Central China
1933	Ⅶ-56	Stone carving (Leizhou stone dog)	Traditional art	2008	New project	Leizhou City, Guangdong Province	Leizhou Leizhou Folk Custom Research Association	110.092	20.9166	Guangdong	South China
1934	Ⅶ-56	Stone carving (Baihua stone carving)	Traditional art	2008	New project	Guangyuan City, Sichuan Province	Guangyuan Lizhou District Cultural Center	105.826	32.436	Sichuan	Southwest China
1935	Ⅶ-56	Stone carving (Anyue stone carving)	Traditional art	2008	New project	Anyue County, Sichuan Province	Anyue County Cultural Center	105.352	30.1062	Sichuan	Southwest China
1936	Ⅶ-56	Stone carvings (stone carvings of Zeku and RI Temple)	Traditional art	2008	New project	Zeku County, Qinghai Province	Zeku County Cultural Library	101.465	35.0361	Qinghai	Northwest China
1937	Ⅶ-56	Stone carving (chrysanthemum stone carving)	Traditional art	2011	Extension project	Hunan Institute of Arts and crafts	Hunan Institute of Arts and crafts	112.991	28.2326	Hunan	Central China
1938	Ⅶ-56	Stone carving (Yuanzhou stone carving)	Traditional art	2014	Extension project	Zhijiang Dong Autonomous County, Hunan Province	Zhijiang Dong Autonomous County Cultural Center	109.68	27.4469	Hunan	Central China
1939	Ⅶ-56	Stone carving (Fuping stone carving)	Traditional art	2014	Extension project	Fuping County, Shaanxi Province	Fuping ancient stone carving Protection Research Center	109.175	34.7521	Shaanxi	Northwest China
1940	Ⅶ-56	Stone carving (Suide stone carving)	Traditional art	2014	Extension project	Suide County, Shaanxi Province	Suide County Cultural Center	110.258	37.5023	Shaanxi	Northwest China
1941	Ⅶ-57	Jade carving (Beijing jade carving)	Traditional art	2008	New project	Beijing Jade Factory	Beijing Jade Factory Co., Ltd	116.429	39.8837	Beijing	North China
1942	Ⅶ-57	Jade carving (Suzhou jade carving)	Traditional art	2008	New project	Suzhou City, Jiangsu Province	Suzhou arts and Crafts Museum	120.615	31.3016	Jiangsu	East China
1943	Ⅶ-57	Jade carving (Zhenping jade carving)	Traditional art	2008	New project	Zhenping county, Henan Province	Zhenping Shifosi jewelry jade carving Co., Ltd	112.229	33.036	Henan	Central China
1944	Ⅶ-57	Jade carving (Guangzhou jade carving)	Traditional art	2008	New project	Liwan District, Guangzhou City, Guangdong Province	Guangzhou Liwan District gaozhaohua jade carving art studio	113.239	23.1287	Guangdong	South China
1945	Ⅶ-57	Jade carving (Yangmei jade carving)	Traditional art	2008	New project	Jieyang City, Guangdong Province	Yangmei economic union, Pandong street, Jieyang industrial transfer industrial park	116.351	23.5462	Guangdong	South China
1946	Ⅶ-57	Jade carving (Haipai jade carving)	Traditional art	2011	Extension project	Shanghai	Shanghai Shanghai style jade carving Culture Association	121.469	31.2323	Shanghai	East China
1947	Ⅶ-58	Wood carving (Qufu regular wood carving)	Traditional art	2008	New project	Qufu City, Shandong Province	Qufu Cultural Center	116.981	35.5812	Shandong	East China
1948	Ⅶ-58	Wood carving (Macao statue carving)	Traditional art	2008	New project	Macao Special Administrative Region	Carved wood of Dachang Buddha statue	113.538	22.1898	Macao	South China
1949	Ⅶ-58	Wood carving (Wuhan wood carving ship model)	Traditional art	2008	New project	Qiaokou District, Wuhan City, Hubei Province	Qiaokou District Cultural Center of Wuhan	114.209	30.5846	Hubei	Central China
1950	Ⅶ-58	Wood carving (red sandalwood carving)	Traditional art	2011	Extension project	China Red Sandalwood Museum	China Red Sandalwood Museum	116.52	39.9095	Beijing	North China
1951	Ⅶ-58	Wood carving (red sandalwood carving)	Traditional art	2011	Extension project	Shanghai	Shanghai China red sandalwood Culture Research Institute	121.469	31.2323	Shanghai	East China
1952	Ⅶ-58	Wood carving (Putian wood carving)	Traditional art	2011	Extension project	Putian City, Fujian Province	Putian Second Light Industry Association	119.003	25.4338	Fujian	East China
1953	Ⅶ-58	Wood carving (Rose Art)	Traditional art	2011	Extension project	Chengmai County, Hainan Province	Chengmai County Cultural Center	110.003	19.7404	Hainan	South China
1954	Ⅶ-58	Wood carving (Jianchuan wood carving)	Traditional art	2011	Extension project	Jianchuan County, Yunnan Province	Jianchuan County Cultural Center	99.9046	26.5408	Yunnan	Southwest China
1955	Ⅶ-58	Wood carving (Yongle peach carving)	Traditional art	2014	Extension project	Ruicheng County, Shanxi Province	Ruicheng Litian wood carving culture Research Institute	110.689	34.6952	Shanxi	North China
1956	Ⅶ-58	Wood carving (Donggu traditional statue)	Traditional art	2014	Extension project	Qingyuan District, Ji'an City, Jiangxi Province	Qingyuan District Intangible Cultural Heritage Protection Center	115.01	27.0853	Jiangxi	Central China
1957	Ⅶ-58	Wood carving (Tongshan wood carving)	Traditional art	2014	Extension project	Tongshan County, Hubei Province	Tongshan Intangible Cultural Heritage Protection Center	114.477	29.6089	Hubei	Central China
1958	Ⅶ-59	nut-carving (Guangfu nut-carving)	Traditional art	2008	New project	Suzhou City, Jiangsu Province	Suzhou Wuzhong Guangfu Town Sports Education Service Center	120.615	31.3016	Jiangsu	East China
1959	Ⅶ-59	nut-carving (Weifang nut-carving)	Traditional art	2008	New project	Weifang City, Shandong Province	Weifang Cultural Center (Weifang Intangible Cultural Heritage Protection Center)	119.101	36.7087	Shandong	East China
1960	Ⅶ-59	nut-carving (Guangzhou olive carving)	Traditional art	2008	New project	Zengcheng City, Guangdong Province	Guangzhou Zengcheng District Cultural Center	113.806	23.2638	Guangdong	South China
1961	Ⅶ-59	nut-carving (Dalian nut-carving)	Traditional art	2014	Extension project	Xigang District, Dalian City, Liaoning Province	Dalian Xigang District Cultural Center	121.607	38.9139	Liaoning	Northeast China
1962	Ⅶ-60	Coconut carving (Hainan coconut carving)	Traditional art	2008	New project	Haikou City, Hainan Province	Haikou Longhua District Cultural Center	110.194	20.0465	Hainan	South China
1963	Ⅶ-61	Gourd carving (Dongchang gourd carving)	Traditional art	2008	New project	Liaocheng City, Shandong Province	Liaocheng Dongchangfu District Cultural Center	115.975	36.4559	Shandong	East China
1964	Ⅶ-62	Tin carving	Traditional art	2008	New project	Yongkang City, Zhejiang Province	Zhejiang Rongshengda tin products Co., Ltd	120.043	28.8914	Zhejiang	East China
1965	Ⅶ-62	Tin carving	Traditional art	2008	New project	Laiwu City, Shandong Province	Jinan Cultural Museum (Jinan Intangible Cultural Heritage Protection Center)	117.63	36.2022	Shandong	East China
1966	Ⅶ-62	Tin carving (Lotus Daxi)	Traditional art	2014	Extension project	Lianhua County, Jiangxi Province	Lianhua County Cultural Museum (Lianhua County Art Museum)	113.956	27.1311	Jiangxi	Central China
1967	Ⅶ-63	Chinese Calligraphy	Traditional art	2008	New project	Calligraphers Association of China Federation of literary and Art Circles	Calligraphers Association of China Federation of literary and Art Circles	116.456	39.9333	Beijing	North China
1968	Ⅶ-63	Chinese Calligraphy	Traditional art	2008	New project	Chinese Academy of art and Chinese Calligraphy	Chinese Academy of art and Chinese Calligraphy	116.415	39.983	Beijing	North China
1969	Ⅶ-64	Tibetan calligraphy (Dege Tibetan calligraphy)	Traditional art	2008	New project	Dege County, Sichuan Province	Dege County Cultural Center	98.5806	31.8086	Sichuan	Southwest China
1970	Ⅶ-64	Tibetan calligraphy (Guoluo Deangsazhi)	Traditional art	2008	New project	Golog Tibetan Autonomous Prefecture, Qinghai Province	Dari County Cultural Center	100.241	34.4751	Qinghai	Northwest China
1971	Ⅶ-64	Tibetan calligraphy (Nichi)	Traditional art	2014	Extension project	Tibet Autonomous Region	Tibet Library	91.1307	29.6631	Tibet	Southwest China
1972	Ⅶ-65	Wood Engraving Picture (Pingyang Wood Engraving Picture)	Traditional art	2008	New project	Linfen City, Shanxi Province	Linfen Pingyang Wood Engraving Picture Museum	111.512	36.0843	Shanxi	North China
1973	Ⅶ-65	Wood Engraving Picture (Dongchangfu Wood Engraving Picture)	Traditional art	2008	New project	Liaocheng City, Shandong Province	Liaocheng Dongchangfu District Cultural Center	115.975	36.4559	Shandong	East China
1974	Ⅶ-65	Wood Engraving Picture (Zhang Qiu Wood Engraving Picture)	Traditional art	2008	New project	Yanggu County, Shandong Province	Yanggu County Cultural Center	115.786	36.1144	Shandong	East China
1975	Ⅶ-65	Wood Engraving Picture (Huaxian Wood Engraving Picture)	Traditional art	2008	New project	Hua county, Henan Province	Huaxian people's Cultural Center	114.513	35.5752	Henan	Central China
1976	Ⅶ-65	Wood Engraving Picture (Jiajiang New Year pictures)	Traditional art	2008	New project	Jiajiang County, Sichuan Province	Jiajiang County Cultural Center	103.57	29.7405	Sichuan	Southwest China
1977	Ⅶ-65	Wood Engraving Picture (Laohekou Wood Engraving Picture)	Traditional art	2011	Extension project	Laohekou City, Hubei Province	Laohekou Mass Art Museum	111.678	32.3613	Hubei	Central China
1978	Ⅶ-66	Caizha (Phoenix Paper tie)	Traditional art	2008	New project	Fenghuang County, Hunan Province	Fenghuang Intangible Cultural Heritage Protection Center	109.577	27.9616	Hunan	Central China
1979	Ⅶ-66	Caizha (straw bar carving)	Traditional art	2008	New project	Yongqing County, Hebei Province	Yongqing County Cultural Center	116.493	39.3207	Hebei	North China
1980	Ⅶ-66	Caizha (Caibu Ning Tai)	Traditional art	2008	New project	Handan City, Hebei Province	Handan Hanshan District Cultural Center	114.485	36.6121	Hebei	North China
1981	Ⅶ-66	Caizha (Pizhou paper plastic lion head)	Traditional art	2008	New project	Pizhou City, Jiangsu Province	Pizhou Cultural Center	118.007	34.3401	Jiangsu	East China
1982	Ⅶ-66	Caizha (Foshan lion head)	Traditional art	2008	New project	Foshan City, Guangdong Province	Foshan Folk Art Research Society Co., Ltd	113.117	23.0313	Guangdong	South China
1983	Ⅶ-66	Caizha (Kirin-making)	Traditional art	2014	Extension project	Dongguan City, Guangdong Province	Dongguan Qingxi Town cultural radio and Television Service Center	113.741	23.0489	Guangdong	South China
1984	Ⅶ-67	Longdang (Yueqing Longdang)	Traditional art	2008	New project	Yueqing City, Zhejiang Province	Yueqing huangjialongdang wood carving art Research Institute	120.963	28.1194	Zhejiang	East China
1985	Ⅶ-68	Changzhou comb	Traditional art	2008	New project	Changzhou City, Jiangsu Province	Changzhou comb factory Co., Ltd	119.942	31.7749	Jiangsu	East China
1986	Ⅶ-69	straw collage	Traditional art	2008	New project	Pujiang County, Zhejiang Province	Pujiang Yunhua arts and Crafts Co., Ltd	119.888	29.4552	Zhejiang	East China
1987	Ⅶ-69	straw collage	Traditional art	2014	Extension project	Harbin City, Heilongjiang Province	Harbin arts and Crafts Co., Ltd	126.529	45.8011	Heilongjiang	Northeast China
1988	Ⅶ-69	straw collage	Traditional art	2014	Extension project	Qingfeng County, Henan Province	Qingfeng Intangible Cultural Heritage Protection Center	115.098	35.885	Henan	Central China
1989	Ⅶ-69	straw collage	Traditional art	2014	Extension project	Xiantao City, Hubei Province	Xiantao Mass Art Museum, Xiantao Intangible Cultural Heritage Protection Center (Xiantao town office cultural service management center)	113.448	30.3674	Hubei	Central China
1990	Ⅶ-70	Beijing silk flower	Traditional art	2008	New project	Chongwen District, Beijing	Donghuashi Street Cultural Service Center, Dongcheng District, Beijing	116.414	39.8935	Beijing	North China
1991	Ⅶ-71	Duijin (Shangdang Duijin)	Traditional art	2008	New project	Shanxi Changzhi Duijin Research Institute	Shanxi Changzhi dujin Research Institute	113.093	36.155	Shanxi	North China
1992	Ⅶ-71	Duijin (Shangdang Duijin)	Traditional art	2008	New project	Changzhi Mass Art Museum, Shanxi Province	Changzhi Huanghe arts and Crafts School	113.105	36.1847	Shanxi	North China
1993	Ⅶ-72	Huangzhong Dui embroidery	Traditional art	2008	New project	Huangzhong County, Qinghai Province	Huangzhong County Cultural Center	101.57	36.5012	Qinghai	Northwest China
1994	Ⅶ-73	Wenzhou embroidery	Traditional art	2008	New project	Wenzhou City, Zhejiang Province	Wenzhou arts and Crafts Research Institute	120.668	28.0039	Zhejiang	East China
1995	Ⅶ-74	Bian embroidery	Traditional art	2008	New project	Kaifeng City, Henan Province	Kaifeng Bianxiu factory	114.336	34.7979	Henan	Central China
1996	Ⅶ-75	Han Embroidery	Traditional art	2008	New project	Hanjiang District, Wuhan City, Hubei Province	Wuhan Jianghan District Cultural Center	114.262	30.5833	Hubei	Central China
1997	Ⅶ-76	Qiang embroidery	Traditional art	2008	New project	Wenchuan County, Sichuan Province	Wenchuan County Cultural Center	103.588	31.4792	Sichuan	Southwest China
1998	Ⅶ-77	Folk embroidery (Gaoping embroidery)	Traditional art	2008	New project	Gaoping City, Shanxi Province	Gaoping Cultural Center	112.918	35.7983	Shanxi	North China
[truncated: 1,611 more rows]
