# Supplementary material for: Spatial distribution of intangible cultural heritage resources in China and its influencing factors
Source: Sci Rep. 2024 Feb 29;14:4960. doi: 10.1038/s41598-024-55454-2 (PMC10902377; doi:10.1038/s41598-024-55454-2)
Supplement: Supplementary file 1 — Supplementary Information. [file 41598_2024_55454_MOESM1_ESM.zip › Thesis-related datas/Supplementary figure S7 and Supplementary table S4/Geodetector datas.xlsx]

## Sheet: Sheet1
Geographical Subdivision	Provincial Administrative Units	Number of Intangible Cultural Heritage Resources	Average Elevation（m）	Average Slope(°)	Average Terrain Relief(m)	River Length（km）	Annual Rainfall (㎜)	Average Annual Temperature (℃)	Number of People in The Area（ten thousand people）	Number of Ethnic Minorities（people）	Gross Regional Product （billions of yuan）	Urbanisation Level	Number of Performing Arts Groups	Number of Museums	Number of National Historical and Cultural Cities	Railway Mileage（kilometres）	Inland Waterway Mileage（kilometres）	Road Mileage（kilometres）
Northern China	Beijing	166	368.443	4.82027	139.792	1373.58	528	13.8	2189	1047929	36102.6	0.8752	393	80	1	1404	0	22264
	Tianjin	47	17.3339	0.38963	12.2761	1468.77	704.5	13.8	1387	443481	14083.7	0.8485	113	71	1	1186	88	16411
	Hebei Province	162	544.123	3.11316	89.5857	9395.96	658.1	14.7	7464	3221143	36206.9	0.6114	770	148	6	7941	0	204737
	Shanxi Province	182	1156.6	4.3964	125.762	6827.61	547	11.2	3490	121855	17651.9	0.6341	827	159	6	6251	467	144323
	Inner Mongolia Autonomous Region	106	1012.5	1.73833	49.5722	20912.2	364.2	7	2403	5113618	17359.8	0.682	204	172	1	14190	2403	210217
Northeastern Part of China	Liaoning Province	76	235.271	2.78299	83.6607	6895.64	752.4	9.2	4255	6421790	25115	0.728	186	65	2	6627	413	130899
	Jilin province	55	411.288	2.5887	77.2925	10437.4	662	7.1	2399	2087614	12311.3	0.6336	104	107	3	5043	1456	107848
	Heilongjiang province	42	311.825	2.05384	60.2015	17694.6	783.3	5.4	3171	1121476	13698.5	0.6569	82	191	2	6781	5098	168119
Eastern China	Anhui Province	99	120.767	2.23025	66.5269	7570.56	1497.6	16.2	6105	432548	38680.6	0.5939	2334	230	7	5287	5651	236483
	Fujian Province	146	483.292	7.09534	202.611	3751.39	1210.5	21.5	4161	1121470	43903.9	0.6969	558	132	4	3779	3245	110118
	Jiangsu Province	161	13.2668	0.295669	9.58845	5228.95	1218	17.1	8477	621214	102719	0.7394	620	367	13	4174	24372	158101
	Shandong Province	186	91.4234	1.12655	33.2545	7014.93	661.8	15	10165	904959	73129	0.6394	1566	577	10	6924	1117	286814
	Shanghai	76	4.59831	0.114231	4.31529	357.333	1555	17.8	2488	399810	38700.6	0.8931	315	107	1	491	1654	12917
	Jiangxi Province	88	249.365	4.05876	118.92	6251.53	2140.7	19.1	4519	219266	25691.5	0.6145	380	172	6	4917	5638	210641
	Zhejiang Province	257	310.214	6.29882	184.795	3188.4	1665.4	18.3	6468	2217714	64613.3	0.7266	1236	406	10	3159	9758	123080
Southern China	Guangdong Province	165	218.832	4.35289	123.871	5271.42	1890.3	22.7	12624	4752138	110761	0.7462	475	296	8	4871	12251	221873
	Guangxi province	70	394.4	5.16042	153.097	8651.47	1073	22.1	5019	18807980	22156.7	0.5507	78	142	3	5206	5707	131642
	Hainan Province	44	192.289	3.3499	91.593	522.398	1218.9	25.3	1012	1582991	5532.39	0.6098	102	35	2	1033	343	40163
	Hong Kong Special Administrative Region	12	141.773	7.13511	166.508	37	2214.3	23.3	747.42	450000	25419.9	0.9826	96	60	0	230.9	0	2050
	Macao Special Administrative Region	11	31.2	1.71242	40.5102	0	1966.6	22.6	68.32	20000	3764.94	1	34	30	0	0	0	340.3
Central China	Henan Province	125	246.703	2.05335	59.2658	10346.3	679.4	16.5	9941	1155481	54997.1	0.5645	2391	336	8	6519	1403	270271
	Hubei Province	145	430.939	5.04664	145.343	8898.49	2012.3	17.1	5745	2771099	43443.5	0.6408	441	214	5	5185	8488	289612
	Hunan Province	137	358.443	4.69362	136.638	8758.51	1521	17.5	6645	6685216	41781.5	0.5971	631	122	4	5646	11496	241138
Northwest China	Ningxia Hui Autonomous Region	28	1567.71	2.7019	75.9539	1957.01	186.5	10.7	721	2589690	3920.55	0.6606	30	54	1	1663	130	36901
	Xinjiang Uighur Autonomous Region	147	1972.27	4.14744	120.794	25013.2	194.3	8.7	2590	14932247	13797.6	0.5724	124	81	5	7831	0	209220
	Qinghai Province	88	4066.07	4.95563	140.243	18905.4	427.8	6.1	593	2930423	3005.92	0.6094	122	24	1	2975	674	85131
	Shaanxi Province	91	1128.38	6.13326	178.77	12101.8	622.4	15.2	3955	222744	26181.9	0.6363	591	309	6	5589	1146	180660
	Gansu Province	83	2161.61	4.75875	134.739	12219	223.7	8.1	2501	2656393	9016.7	0.5333	347	226	4	5113	911	155957
Southwest China	Guizhou Province	159	1110.89	6.74618	196.667	7528.65	1380.5	14.9	3858	14050266	17826.6	0.5433	200	92	2	3873	3954	206693
	Sichuan Province	153	2602.14	10.759	303.95	21240.1	1211.8	16.6	8371	5688228	48598.8	0.5782	725	258	8	5312	10881	394371
	Tibet Autonomous Region	105	4744.79	8.22171	235.96	21541.3	428.1	9.7	366	3204730	1902.74	0.3661	87	8	3	785	0	118238
	Yunnan Province	145	1883.85	9.89451	277.649	13242.3	1057.4	16.5	4722	15636032	24521.9	0.5104	270	161	7	4220	4589	292479
	Chongqing	53	731.282	8.17737	228.115	5274.13	1182.9	19.2	3209	2170790	25002.8	0.7033	1265	105	1	2356	4352	180796
